# Supplementary material for: Genome-wide scans for the identification of Plasmodium vivax genes under positive selection
Source: Malar J. 2017 Jun 6;16:238. doi: 10.1186/s12936-017-1882-0 (PMC5461743; doi:10.1186/s12936-017-1882-0)
Supplement: Supplementary file 1 — Additional file 1: Table S1. 485 genes with top 5% integrated haplotype score (|iHS| > 4.78). Table S2. 173 genes with top 1% (±0.5%) cross-population extended haplotype homozygosity value. Table S3. 11 drug resistance genes with high |iHS| and/or XP-EHH value and sweep feature. [file 12936_2017_1882_MOESM1_ESM.xlsx]

## Sheet: Table S1
Supplementary Table 1. 485 genes with top 5% integrated haplotype score (|iHS| >4.78).
Gene	Product Description	Genomic Location	Core snp position	|iHS| value	𝜋	θω
PVX_085200	phosphoenolpyruvate carboxylase, putative (PEPC)	Pv_Sal1_chr13: 1,002,924 - 1,006,496 (+)	1005972	7.91295	0.000639566	0.000712124
PVX_089055	E3 ubiquitin-protein ligase, putative	Pv_Sal1_chr05: 259,893 - 285,703 (+)	270692	7.54713	0.00555109	0.00501086
PVX_106215	VIR protein, pseudogene	Pv_Sal1_chr04: 6,733 - 8,911 (-)	8564	7.51498	0.0189726	0.0247366
PVX_096090	exonuclease I, putative	Pv_Sal1_chr03: 783,163 - 787,487 (-)	783997	7.43903	0.00340655	0.00425298
PVX_098735	coatomer complex beta subunit, putative (SEC27)	Pv_Sal1_chr07: 199,603 - 202,644 (-)	199243	7.42446	0.00243173	0.00319497
PVX_000800	tRNA N6-adenosine threonylcarbamoyltransferase, putative (KAE1)	Pv_Sal1_chr03: 296,699 - 299,558 (+)	234555	7.4162	0.000560244	0.000736089
PVX_095285	potential phospholipid-transporting ATPase, putative	Pv_Sal1_chr08: 956,423 - 961,546 (-)	958881	7.36015	0.00149623	0.0017949
PVX_004520	variable surface protein Vir4, putative	Pv_Sal1_chr06: 1,015,518 - 1,016,862 (-)	349210	7.31691	0.0260545	0.0226179
PVX_091160	pre-mRNA-processing factor 6, putative	Pv_Sal1_chr09: 301,506 - 306,199 (+)	306007	7.31493	0.0130504	0.0118392
PVX_118062	chloroquine resistance marker protein, putative	Pv_Sal1_chr12: 2,375,075 - 2,384,908 (+)	2377082	7.28331	0.0118545	0.0113171
PVX_005055	VIR protein	Pv_Sal1_chr07: 1,476,969 - 1,479,003 (+)	1477356	7.2591	0.0696767	0.0679414
PVX_118475	stromal-processing peptidase, putative (SPP)	Pv_Sal1_chr12: 2,742,588 - 2,750,538 (-)	2745892	7.25714	0.00311405	0.00405675
PVX_097985	guanidine nucleotide exchange factor, putative	Pv_Sal1_chr10: 996,753 - 1,003,466 (+)	999336	7.24642	0.00519313	0.00515319
PVX_085010	exodeoxyribonuclease III, putative	Pv_Sal1_chr13: 839,588 - 841,984 (-)	840792	7.23353	0.00778751	0.00767383
PVX_095420	inorganic pyrophosphatase, putative	Pv_Sal1_chr08: 1,090,910 - 1,093,894 (-)	1093704	7.22288	0.0130832	0.0127517
PVX_116785	splicing factor 1, putative (SF1)	Pv_Sal1_chr12: 1,293,026 - 1,296,985 (-)	1294523	7.22259	0.00222748	0.00239568
PVX_088055	DNA repair protein RAD14, putative (RAD14)	Pv_Sal1_chr01: 404,528 - 406,075 (+)	405334	7.22129	0.00305771	0.00367793
PVX_090850	FeS cluster assembly protein SufD, putative (SufD)	Pv_Sal1_chr09: 30,296 - 34,267 (+)	31399	7.20214	0.00263511	0.00275652
PVX_085720	mRNA capping enzyme, putative	Pv_Sal1_chr13: 1,455,216 - 1,456,724 (-)	1456097	7.19339	0.016744	0.013931
PVX_114270	nuclear polyadenylated RNA-binding protein NAB2, putative (NAB2)	Pv_Sal1_chr11: 1,108,773 - 1,113,360 (+)	1110774	7.19301	0.00158558	0.00179887
PVX_086860	variable surface protein Vir24-related	Pv_Sal1_chr07: 1,448,488 - 1,450,250 (+)	1448751	7.16627	0.238927	0.045517
PVX_124715	variable surface protein Vir5-related	Pv_Sal1_chr11: 2,034,466 - 2,036,602 (-)	2035982	7.08785	0.000606503	0.000796863
PVX_111315	protoporphyrinogen oxidase, putative (PPO)	Pv_Sal1_chr06: 561,711 - 563,849 (+)	803866	7.08192	0.0131936	0.0118271
PVX_101600	variable surface protein Vir16/32-related	Pv_Sal1_chr14: 3,083,021 - 3,084,455 (+)	3083829	7.07047	0.00452338	0.00420251
PVX_092570	transcription factor with AP2 domain(s), putative (ApiAP2)	Pv_Sal1_chr09: 1,515,724 - 1,524,557 (-)	1522173	7.05436	0.00181557	0.0019603
PVX_085490	glutathione reductase, putative	Pv_Sal1_chr13: 1,209,407 - 1,212,250 (+)	1211786	7.0452	0.00557607	0.00598838
PVX_111560	dynein heavy chain, putative	Pv_Sal1_chr06: 360,352 - 376,176 (-)	998146	7.02567	0.00313849	0.00293355
PVX_002750	origin recognition complex subunit 5, putative (ORC5)	Pv_Sal1_chr04: 238,921 - 241,407 (+)	239312	7.02193	0.015065	0.0117986
PVX_123405	geranylgeranyl transferase type2 beta subunit, putative	Pv_Sal1_chr14: 1,423,270 - 1,425,148 (-)	1424611	6.9745	0.00454404	0.00570126
PVX_000815	sporozoite invasion-associated protein 1, putative (SIAP1)	Pv_Sal1_chr03: 284,048 - 287,041 (+)	246588	6.96941	0.00173681	0.00219417
PVX_091685	tyrosine kinase-like protein, putative (TKL2)	Pv_Sal1_chr09: 716,664 - 721,501 (-)	721294	6.96609	0.00698432	0.00847394
PVX_097575	tryptophan-rich antigen (Pv-fam-a)	Pv_Sal1_chr10: 1,339,589 - 1,348,572 (-)	1341846	6.95793	0.00828949	0.00929828
PVX_084475	protein phosphatase, putative	Pv_Sal1_chr13: 346,970 - 351,370 (+)	347778	6.91566	0.00319624	0.00328392
PVX_117065	TLD domain-containing protein	Pv_Sal1_chr12: 1,528,154 - 1,533,936 (-)	1531568	6.89644	0.00385997	0.00401013
PVX_118535	RNA helicase, putative	Pv_Sal1_chr12: 2,806,399 - 2,814,714 (-)	2813417	6.88623	0.00116504	0.00105123
PVX_118700	PST-A protein	Pv_Sal1_chr12: 2,998,694 - 3,000,409 (+)	2999406	6.88087	0.00800311	0.0102088
PVX_092555	WD domain, G-beta repeat domain containing protein	Pv_Sal1_chr09: 1,488,556 - 1,495,196 (-)	1493377	6.82492	0.00280241	0.00326283
PVX_099725	protein kinase, putative	Pv_Sal1_chr07: 991,258 - 1,001,001 (-)	992807	6.8145	0.00746207	0.00948097
PVX_093655	sentrin-specific protease 2, putative (SENP2)	Pv_Sal1_chr01: 739,262 - 744,424 (-)	740452	6.80128	0.00885994	0.00870048
PVX_084750	ataxin-2 like protein, putative	Pv_Sal1_chr13: 601,918 - 606,530 (+)	604674	6.79917	0.00730064	0.00682362
PVX_094410	E3 ubiquitin-protein ligase, putative	Pv_Sal1_chr08: 228,823 - 232,302 (-)	230713	6.79466	0.0172605	0.015857
PVX_084950	inner membrane complex suture component, putative (ISC3)	Pv_Sal1_chr13: 800,451 - 804,099 (-)	803829	6.77818	0.000724566	0.000952003
PVX_003845	serine-repeat antigen 4 (SERA)	Pv_Sal1_chr04: 556,300 - 560,502 (+)	558354	6.77136	0.283406	0.0248276
PVX_002500	tryptophan-rich antigen (Pv-fam-a)	Pv_Sal1_chr04: 41,747 - 42,706 (+)	41967	6.76752	0.00021872	0.000287375
PVX_113355	centrosomal protein CEP76, putative (CEP76)	Pv_Sal1_chr11: 1,878,998 - 1,887,666 (+)	1885314	6.76269	0.00123364	0.00112054
PVX_092340	zinc finger protein, putative	Pv_Sal1_chr09: 1,285,032 - 1,291,550 (-)	1285919	6.75355	0.01174	0.0102788
PVX_083040	transcription factor with AP2 domain(s), putative (ApiAP2)	Pv_Sal1_chr12: 484,650 - 496,199 (+)	490878	6.75045	0.00165913	0.00168445
PVX_089875	RAD protein (Pv-fam-e)	Pv_Sal1_chr05: 904,190 - 904,995 (+)	904784	6.74594	0.0050505	0.00419096
PVX_093730	VIR protein	Pv_Sal1_chr01: 825,839 - 827,597 (-)	826897	6.73904	0.0424479	0.0436245
PVX_080660	RNA pseudouridylate synthase, putative	Pv_Sal1_chr10: 829,185 - 863,703 (-)	833330	6.72311	0.00587595	0.00562101
PVX_097550	VIR protein, pseudogene	Pv_Sal1_chr10: 1,382,027 - 1,383,918 (-)	1383885	6.67853	0.0475517	0.0552554
PVX_003910	phospholipase A2, putative	Pv_Sal1_chr04: 498,264 - 500,817 (+)	499106	6.66852	0.00925787	0.00875801
PVX_091955	RNA-binding protein, putative	Pv_Sal1_chr09: 983,120 - 986,296 (+)	985856	6.66674	0.0264826	0.0247884
PVX_093705	variable surface protein Vir18, putative, pseudogene	Pv_Sal1_chr01: 795,791 - 797,212 (-)	796651	6.65409	0.0197225	0.0204394
PVX_003775	merozoite surface protein 4, putative	Pv_Sal1_chr04: 627,214 - 628,122 (+)	627365	6.65284	0.0111092	0.0143054
PVX_101540	Pv-fam-d protein	Pv_Sal1_chr14: 3,002,365 - 3,003,903 (-)	3002494	6.63306	0.0222405	0.0219583
PVX_099570	NADPH-cytochrome p450 reductase, putative (CPR)	Pv_Sal1_chr07: 882,911 - 885,151 (+)	883681	6.6018	0.0032426	0.00332229
PVX_003940	RING zinc finger protein, putative	Pv_Sal1_chr04: 479,485 - 481,164 (+)	480599	6.58032	0.0308333	0.0151199
PVX_087815	inositol-phosphate phosphatase, putative	Pv_Sal1_chr01: 190,165 - 198,635 (-)	194812	6.57737	0.00266595	0.00224496
PVX_116765	variant-silencing SET protein, putative (SETvs)	Pv_Sal1_chr12: 1,264,937 - 1,274,600 (-)	1267459	6.57675	0.00170359	0.00147269
PVX_086140	RNA-binding protein, putative	Pv_Sal1_chr13: 1,867,210 - 1,870,445 (-)	1869684	6.57535	0.00412326	0.00541743
PVX_091065	transcription factor with AP2 domain(s), putative (ApiAP2)	Pv_Sal1_chr09: 223,664 - 229,908 (-)	228236	6.54946	0.0147431	0.0151141
PVX_092990	tryptophan-rich antigen (Pv-fam-a)	Pv_Sal1_chr09: 1,912,378 - 1,917,122 (-)	1915257	6.52606	0.00605045	0.00592541
PVX_094340	DnaJ protein, putative	Pv_Sal1_chr08: 161,562 - 167,084 (+)	163717	6.52571	0.00351799	0.00378637
PVX_080410	transcription factor with AP2 domain(s), putative (ApiAP2)	Pv_Sal1_chr10: 646,072 - 653,262 (+)	650077	6.51851	0.0270894	0.00481137
PVX_003490	VIR protein	Pv_Sal1_chr04: 854,963 - 858,093 (-)	855619	6.50529	0.0620407	0.0513526
PVX_088890	prohibitin, putative	Pv_Sal1_chr05: 136,376 - 137,572 (-)	137500	6.50419	0.00100251	0.00109764
PVX_082490	helicase, putative	Pv_Sal1_chr12: 872,755 - 878,198 (+)	874071	6.49554	0.00234796	0.00189465
PVX_099140	Met-10+ domain containing protein	Pv_Sal1_chr07: 539,303 - 541,881 (-)	540247	6.49099	0.00849536	0.00888329
PVX_086855	variable surface protein Vir24-like	Pv_Sal1_chr07: 1,452,902 - 1,455,868 (+)	1453485	6.48204	0.00940619	0.00882078
PVX_115470	Pv-fam-d protein	Pv_Sal1_chr11: 20,577 - 23,394 (+)	21445	6.47838	0.0183173	0.0168676
PVX_098635	LCCL domain-containing protein	Pv_Sal1_chr07: 79,839 - 84,898 (+)	81484	6.47523	0.000847313	0.00111327
PVX_113475	RNA-binding protein, putative	Pv_Sal1_chr11: 1,775,380 - 1,777,794 (-)	1776102	6.45771	0.00400421	0.00351991
PVX_000015	Pv-fam-d protein	Pv_Sal1_chr03: 968,022 - 969,497 (-)	968940	6.4491	0.00592949	0.00631667
PVX_118000	exosome complex exonuclease RRP6, putative (RRP6)	Pv_Sal1_chr12: 2,318,885 - 2,322,569 (+)	2322440	6.44318	0.00611488	0.0068932
PVX_119405	AP endonuclease (DNA-[apurinic or apyrimidinic site] lyase), putative	Pv_Sal1_chr08: 1,484,540 - 1,486,147 (+)	1485840	6.44311	0.0133914	0.0122562
PVX_121900	PST-A protein	Pv_Sal1_chr14: 71,619 - 73,658 (-)	72348	6.41676	0.00879085	0.0100902
PVX_117880	rhoptry neck protein 2, putative (RON2)	Pv_Sal1_chr12: 2,214,918 - 2,221,529 (-)	2219789	6.4102	0.00278746	0.00250261
PVX_001940	ATP-dependent RNA helicase, putative	Pv_Sal1_chr06: 263,982 - 265,853 (-)	265216	6.40523	0.0121083	0.0102938
PVX_099845	cytochrome c oxidase subunit 6B, putative (COX6B)	Pv_Sal1_chr07: 1,075,870 - 1,077,115 (+)	1077146	6.40212	0.112969	0.0147126
PVX_088130	AP-3 complex subunit delta, putative	Pv_Sal1_chr01: 449,291 - 453,875 (-)	451776	6.39721	0.00736574	0.00805903
PVX_096940	variable surface protein Vir24-related	Pv_Sal1_chr02: 37,794 - 39,069 (+)	38114	6.39459	0.0354905	0.0447047
PVX_092155	RNA-binding protein, putative	Pv_Sal1_chr09: 1,133,265 - 1,134,049 (-)	1133857	6.38999	0.0134991	0.0159469
PVX_089365	helicase, putative	Pv_Sal1_chr05: 496,284 - 502,557 (+)	498291	6.38716	0.00250802	0.0030782
PVX_084445	cysteine repeat modular protein 3, putative (CRMP3)	Pv_Sal1_chr13: 307,322 - 317,472 (+)	312755	6.38608	0.000659448	0.00063842
PVX_081270	phosphatidylinositol-4-phosphate 5-kinase, putative (PIP5K)	Pv_Sal1_chr02: 212,662 - 218,447 (-)	217959	6.37323	0.00362861	0.00353716
PVX_089845	RAD protein (Pv-fam-e)	Pv_Sal1_chr05: 871,481 - 872,445 (+)	872591	6.3714	0.00465269	0.00559643
PVX_081760	peroxiredoxin, putative (AOP)	Pv_Sal1_chr02: 636,414 - 637,243 (+)	637297	6.36819	0.00321244	0.00249612
PVX_098025	DNA-directed RNA polymerase I 190 kDa polypeptide, putative	Pv_Sal1_chr10: 953,437 - 961,823 (+)	954029	6.366	0.00288861	0.00252275
PVX_094255	reticulocyte binding protein 2b (RBP2b)	Pv_Sal1_chr08: 54,438 - 63,146 (+)	55822	6.36509	0.00408208	0.00517592
PVX_002515	Pv-fam-b protein	Pv_Sal1_chr04: 69,491 - 71,269 (-)	70842	6.36291	0.00678005	0.00874267
PVX_087105	protein MAM3, putative	Pv_Sal1_chr07: 1,239,657 - 1,244,119 (-)	1241427	6.36289	0.00104563	0.00109794
PVX_097670	merozoite surface protein 3 (MSP3.1)	Pv_Sal1_chr10: 1,261,821 - 1,264,358 (-)	1263115	6.34754	0.0575781	0.0603959
PVX_000765	replication protein A1, large subunit, putative	Pv_Sal1_chr03: 321,845 - 325,581 (-)	210420	6.34489	0.00790295	0.00761765
PVX_000980	Plasmodium yoelii blood stage membrane protein ag-1, putative	Pv_Sal1_chr03: 142,859 - 145,628 (+)	387734	6.33697	0.00114138	0.0013216
PVX_118020	crossover junction endonuclease MUS81, putative (MUS81)	Pv_Sal1_chr12: 2,339,991 - 2,344,306 (+)	2343370	6.32039	0.000720014	0.000913753
PVX_080420	MB2 protein, putative	Pv_Sal1_chr10: 662,605 - 666,705 (+)	665433	6.31656	0.00468178	0.00469887
PVX_093635	transcription factor with AP2 domain(s), putative (ApiAP2)	Pv_Sal1_chr01: 703,021 - 710,913 (+)	706714	6.31033	0.00313555	0.00311138
PVX_114565	phospholipase, putative (PL)	Pv_Sal1_chr11: 832,335 - 834,743 (-)	834090	6.3084	0.00304183	0.00370052
PVX_099005	cysteine repeat modular protein 1, putative (CRMP1)	Pv_Sal1_chr07: 436,712 - 446,692 (+)	439941	6.30617	0.000575231	0.000666863
PVX_084495	zinc finger transcription factor, putative (KROX1)	Pv_Sal1_chr13: 362,198 - 366,883 (-)	365338	6.30124	0.014554	0.0150472
PVX_100720	tetQ family GTPase, putative	Pv_Sal1_chr14: 2,326,942 - 2,330,247 (-)	2328438	6.2949	0.00229885	0.00278194
PVX_117685	ferlin, putative	Pv_Sal1_chr12: 2,069,466 - 2,075,177 (+)	2072888	6.29347	0.00220588	0.00245354
PVX_084455	amino acid transporter, putative	Pv_Sal1_chr13: 321,700 - 326,319 (+)	321854	6.28772	0.00167388	0.00180112
PVX_002885	Leu/Phe-tRNA protein transferase, putative	Pv_Sal1_chr04: 345,622 - 346,869 (-)	346645	6.25125	0.0153312	0.014388
PVX_091760	dynein heavy chain, putative	Pv_Sal1_chr09: 799,004 - 815,190 (+)	805383	6.24446	0.00402394	0.00480575
PVX_098965	DNA repair protein REV1, putative	Pv_Sal1_chr07: 405,481 - 410,340 (-)	409197	6.23613	0.0062181	0.00617585
PVX_086850	variable surface protein Vir35, putative	Pv_Sal1_chr07: 1,458,504 - 1,459,395 (+)	1459194	6.229	0.0138761	0.0124458
PVX_093710	variable surface protein Vir24-related	Pv_Sal1_chr01: 800,981 - 802,730 (+)	802607	6.22601	0.030426	0.0296144
PVX_099125	pseudouridylate synthase, putative	Pv_Sal1_chr07: 525,601 - 528,018 (+)	527675	6.22205	0.00904329	0.0112296
PVX_088015	lysophospholipase, putative	Pv_Sal1_chr01: 366,877 - 368,031 (-)	366530	6.21717	0.00930936	0.00899891
PVX_098935	DEAD/DEAH box helicase, putative	Pv_Sal1_chr07: 369,120 - 373,301 (+)	369787	6.21356	0.00760402	0.00733069
PVX_118515	histone, putative	Pv_Sal1_chr12: 2,780,710 - 2,784,411 (-)	2781495	6.21165	0.0180263	0.0188101
PVX_084690	N-acetyltransferase, putative	Pv_Sal1_chr13: 545,706 - 548,674 (-)	548288	6.20399	0.00543944	0.00665738
PVX_087145	nucleolar protein Nop52, putative	Pv_Sal1_chr07: 1,212,947 - 1,215,619 (+)	1213945	6.20042	0.00241926	0.00229382
PVX_002620	DEAD/DEAH box helicase, putative	Pv_Sal1_chr04: 143,557 - 145,176 (+)	143888	6.19502	0.0092181	0.00756961
PVX_088235	ferlin, putative	Pv_Sal1_chr01: 521,978 - 527,387 (+)	525278	6.19481	0.000692556	0.000732828
PVX_085825	deoxyhypusine synthase, putative	Pv_Sal1_chr13: 1,543,429 - 1,545,505 (+)	1543668	6.19435	0.00064195	0.000843438
PVX_092535	Adenylate and Guanylate cyclase catalytic domain containing protein	Pv_Sal1_chr09: 1,454,993 - 1,466,932 (-)	1463908	6.19005	0.00183696	0.00187067
PVX_101257	GPI mannosyltransferase 2, putative	Pv_Sal1_chr14: 2,751,431 - 2,753,225 (+)	2752137	6.18893	0.00705256	0.00670192
PVX_091170	asparagine-rich antigen, putative	Pv_Sal1_chr09: 313,394 - 318,752 (+)	318092	6.18666	0.00396467	0.00402476
PVX_001040	transcription factor with AP2 domain(s), putative (ApiAP2)	Pv_Sal1_chr03: 72,733 - 83,512 (-)	451117	6.18038	0.00652766	0.00618163
PVX_092975	merozoite adhesive erythrocytic binding protein (MAEBL)	Pv_Sal1_chr09: 1,892,698 - 1,899,377 (+)	1896440	6.17953	0.0024028	0.00267288
PVX_117045	D13 protein, putative	Pv_Sal1_chr12: 1,489,889 - 1,492,120 (-)	1490898	6.17637	0.0126838	0.0134394
PVX_118360	TRAP-like protein (TREP)	Pv_Sal1_chr12: 2,639,129 - 2,647,586 (-)	2642544	6.16416	0.00108074	0.00111368
PVX_099980	merozoite surface protein 1 (MSP1)	Pv_Sal1_chr07: 1,157,742 - 1,162,997 (+)	1158983	6.15124	0.018557	0.0176124
PVX_092865	protein kinase domain containing protein	Pv_Sal1_chr09: 1,772,727 - 1,778,837 (-)	1773122	6.14531	0.0134512	0.0141184
PVX_091340	mitogen-activated protein kinase 2, putative	Pv_Sal1_chr09: 440,196 - 441,923 (-)	441514	6.13895	0.0103395	0.00988443
PVX_117540	spindle assembly abnormal protein 4, putative (SAS4)	Pv_Sal1_chr12: 1,935,710 - 1,940,500 (-)	1936763	6.13318	0.000392776	0.000478815
PVX_088965	SET domain protein, putative	Pv_Sal1_chr05: 188,264 - 194,365 (-)	192875	6.12188	0.00520048	0.00502408
PVX_122315	vacuolar protein sorting-associated protein 18, putative (VPS18)	Pv_Sal1_chr14: 488,241 - 492,842 (+)	491742	6.12172	0.000744329	0.000922595
PVX_095210	nicotinamidase, putative	Pv_Sal1_chr08: 892,033 - 893,762 (-)	893491	6.11975	0.0204239	0.0194928
PVX_089475	RAD protein (Pv-fam-e)	Pv_Sal1_chr05: 584,014 - 586,587 (-)	585430	6.1162	0.00594872	0.00721906
PVX_086930	cytoadherence linked asexual protein (CLAG), putative	Pv_Sal1_chr07: 1,367,465 - 1,372,923 (-)	1368148	6.1067	0.0390811	0.00200606
PVX_085255	DEAD/DEAH box helicase, putative	Pv_Sal1_chr13: 1,046,220 - 1,049,312 (-)	1048588	6.10092	0.00868628	0.00934533
PVX_106220	variable surface protein Vir12, putative	Pv_Sal1_chr04: 11,006 - 12,851 (+)	12085	6.10009	0.0260489	0.0254414
PVX_084650	DnaJ domain containing protein	Pv_Sal1_chr13: 511,502 - 514,070 (-)	511221	6.09625	0.00374519	0.00461922
PVX_119630	DEAD box helicase, putative	Pv_Sal1_chr08: 1,308,236 - 1,314,571 (+)	1311045	6.09366	0.0144886	0.0140317
PVX_005060	variable surface protein Vir12-like	Pv_Sal1_chr07: 1,488,210 - 1,489,826 (+)	1489095	6.09044	0.0180613	0.015837
PVX_003765	adenylosuccinate lyase (ASL)	Pv_Sal1_chr04: 631,556 - 632,950 (-)	631829	6.08693	0.00156454	0.001713
PVX_114305	tyrosine kinase-like protein, putative (TKL4)	Pv_Sal1_chr11: 1,080,139 - 1,086,780 (+)	1082072	6.08632	0.00878249	0.00850592
PVX_000650	DNA polymerase alpha, putative	Pv_Sal1_chr03: 405,814 - 411,721 (-)	125451	6.07758	0.00267736	0.0028939
PVX_092365	protein phosphatase PPM8, putative (PPM8)	Pv_Sal1_chr09: 1,311,591 - 1,314,149 (-)	1311569	6.067	0.00563948	0.00558655
PVX_089465	RAD protein (Pv-fam-e)	Pv_Sal1_chr05: 572,341 - 573,829 (-)	573255	6.06464	0.792594	0.0308691
PVX_121975	DEAD/DEAH box ATP-dependent RNA helicase, putative	Pv_Sal1_chr14: 157,610 - 162,787 (+)	161284	6.06446	0.000592858	0.000601794
PVX_094810	PRE-binding protein, putative (PREBP)	Pv_Sal1_chr08: 537,550 - 542,614 (+)	542128	6.0555	0.00687491	0.00639409
PVX_114615	DNA polymerase epsilon, catalytic subunit a, putative	Pv_Sal1_chr11: 768,190 - 777,293 (+)	774229	6.05003	0.00102381	0.00101341
PVX_080480	phosphatidylinositol 3-kinase, putative	Pv_Sal1_chr10: 709,974 - 715,313 (-)	712818	6.04871	0.00920607	0.00781367
PVX_093570	AAA family ATPase, putative	Pv_Sal1_chr01: 648,308 - 651,823 (-)	651129	6.04519	0.0164721	0.0137503
PVX_001735	golgi re-assembly stacking protein, putative (GRASP)	Pv_Sal1_chr06: 96,867 - 98,804 (-)	97984	6.04435	0.00925178	0.00922412
PVX_091015	protein kinase, putative	Pv_Sal1_chr09: 170,971 - 176,255 (+)	172604	6.03512	0.000780822	0.000824917
PVX_100865	cell cycle control protein, putative	Pv_Sal1_chr14: 2,432,144 - 2,436,065 (+)	2434007	6.02452	0.0163692	0.01742
PVX_093585	SF-assemblin, putative	Pv_Sal1_chr01: 662,319 - 664,359 (+)	662402	6.02224	0.300891	0.00637548
PVX_113420	RNA-binding protein, putative	Pv_Sal1_chr11: 1,818,385 - 1,820,817 (-)	1818784	6.00729	0.00214828	0.00230099
PVX_084195	origin recognition complex subunit 1, putative (ORC1)	Pv_Sal1_chr13: 89,530 - 93,018 (+)	90630	6.00265	0.00340117	0.00439337
PVX_111065	early transcribed membrane protein (ETRAMP)	Pv_Sal1_chr06: 748,937 - 751,799 (+)	616210	5.99346	0.00866224	0.0102491
PVX_085930	rhoptry-associated protein 1, putative (RAP1)	Pv_Sal1_chr13: 1,639,204 - 1,641,126 (-)	1641753	5.99231	0.0158644	0.0142099
PVX_089015	ATP-dependent RNA helicase DBP10, putative	Pv_Sal1_chr05: 224,462 - 228,007 (+)	224532	5.99156	0.00654258	0.00753393
PVX_096095	kinesin-19, putative	Pv_Sal1_chr03: 775,214 - 782,113 (+)	776662	5.98973	0.002657	0.0024754
PVX_092925	CCAAT-box DNA binding protein subunit B, putative	Pv_Sal1_chr09: 1,822,899 - 1,826,592 (+)	1822936	5.98896	0.000300926	0.000342154
PVX_113680	transcription elongation factor SPT5, putative (SPT5)	Pv_Sal1_chr11: 1,584,731 - 1,588,372 (+)	1588523	5.9835	0.0109304	0.0092684
PVX_085045	ADP-dependent DNA helicase RecQ, putative (WRN)	Pv_Sal1_chr13: 865,154 - 869,002 (-)	866083	5.97832	0.00843509	0.00705463
PVX_094465	regulator of nonsense transcripts, putative	Pv_Sal1_chr08: 268,169 - 272,788 (-)	271595	5.97818	0.00756133	0.00910039
PVX_086950	gametocyte development protein 1, putative (GDV1)	Pv_Sal1_chr07: 1,335,823 - 1,338,390 (+)	1336127	5.97768	0.0387882	0.00949987
PVX_088190	helicase, putative	Pv_Sal1_chr01: 487,423 - 491,223 (+)	490025	5.96743	0.00617381	0.00530018
PVX_099975	merozoite surface protein 1 paralog (MSP1P)	Pv_Sal1_chr07: 1,149,266 - 1,154,836 (+)	1152758	5.95817	0.00360199	0.00416652
PVX_090025	RNA-binding protein NOB1, putative	Pv_Sal1_chr05: 1,052,504 - 1,053,937 (+)	1052928	5.95668	0.00506741	0.00549736
PVX_114275	ferredoxin--NADP reductase, putative	Pv_Sal1_chr11: 1,105,124 - 1,106,227 (-)	1104657	5.94141	0.0098312	0.0080426
PVX_086875	variable surface protein Vir27-related	Pv_Sal1_chr07: 1,430,543 - 1,431,818 (-)	1431671	5.93853	0.0486062	0.0525978
PVX_118220	serine/threonine kinase-1, putative	Pv_Sal1_chr12: 2,512,696 - 2,515,353 (+)	2513008	5.93256	0.00551793	0.00461353
PVX_095215	oocyst capsule protein, putative (Cap380)	Pv_Sal1_chr08: 899,771 - 909,961 (+)	906358	5.93242	0.00354561	0.00330906
PVX_001685	Phist protein (Pf-fam-b)	Pv_Sal1_chr06: 61,547 - 63,562 (-)	62724	5.93125	0.00296914	0.0025943
PVX_079840	eukaryotic translation initiation factor 3, subunit 6, putative	Pv_Sal1_chr10: 140,528 - 142,664 (+)	140731	5.92596	0.00968345	0.0127228
PVX_080320	ATP-dependent RNA helicase DDX23, putative	Pv_Sal1_chr10: 579,004 - 582,024 (+)	579935	5.92506	0.197021	0.0259497
PVX_111220	RNA helicase, putative	Pv_Sal1_chr06: 633,503 - 638,042 (-)	728283	5.92118	0.00212608	0.00219759
PVX_089520	high mobility group protein B2, putative (HMGB2)	Pv_Sal1_chr05: 629,790 - 630,089 (+)	630653	5.9177	0.0277223	0.00159758
PVX_090150	erythrocyte membrane-associated antigen, putative	Pv_Sal1_chr05: 1,176,451 - 1,189,671 (-)	1185257	5.91647	0.0072136	0.00714835
PVX_119445	FAD-dependent glycerol-3-phosphate dehydrogenase, putative	Pv_Sal1_chr08: 1,460,630 - 1,462,597 (-)	1461285	5.91431	0.00785908	0.00890155
PVX_080030	developmentally regulated GTP-binding protein 1, putative	Pv_Sal1_chr10: 306,279 - 307,376 (+)	307832	5.91278	0.011366	0.0111322
PVX_119355	circumsporozoite (CS) protein (CSP)	Pv_Sal1_chr08: 1,537,705 - 1,538,838 (+)	1538049	5.91159	0.0146972	0.015062
PVX_081620	DNA mismatch repair protein PMS1, putative (PMS1)	Pv_Sal1_chr02: 493,718 - 497,742 (+)	495742	5.91091	0.00651301	0.00654999
PVX_089035	ubiquitin conjugation factor E4 B, putative (UBE4B)	Pv_Sal1_chr05: 239,622 - 243,449 (-)	241417	5.90604	0.00823755	0.0078942
PVX_101225	pre-mRNA-splicing factor, putative	Pv_Sal1_chr14: 2,733,581 - 2,735,107 (+)	2734195	5.90201	0.00515172	0.00487574
PVX_119215	VIR protein	Pv_Sal1_chr08: 1,661,498 - 1,662,792 (-)	1662234	5.89868	0.0272219	0.022864
PVX_081240	replication factor c, putative	Pv_Sal1_chr02: 190,103 - 193,915 (+)	190574	5.89164	0.00274017	0.00222367
PVX_081345	secreted ookinete protein, putative (PSOP24)	Pv_Sal1_chr02: 263,211 - 266,961 (+)	264264	5.88286	0.00466637	0.00424825
PVX_082650	merozoite surface protein 7 (MSP7), putative	Pv_Sal1_chr12: 777,353 - 778,714 (+)	777776	5.87718	0.0165932	0.0176855
PVX_115115	bifunctional polynucleotide phosphatase/kinase, putative	Pv_Sal1_chr11: 301,588 - 303,167 (+)	302595	5.85625	0.000862069	0.000943872
PVX_089200	histone acetyltransferase GCN5, putative	Pv_Sal1_chr05: 372,793 - 378,252 (-)	375798	5.85447	0.00374913	0.00427554
PVX_100890	long-chain-fatty-acid--CoA ligase, putative	Pv_Sal1_chr14: 2,456,825 - 2,459,083 (+)	2459164	5.85412	0.0088098	0.00829148
PVX_114585	SET domain containing protein	Pv_Sal1_chr11: 795,907 - 816,553 (-)	805816	5.85091	0.000372306	0.000331958
PVX_086865	VIR protein	Pv_Sal1_chr07: 1,438,498 - 1,441,672 (-)	1439645	5.84634	0.0502209	0.044075
PVX_096990	Pv-fam-d protein	Pv_Sal1_chr02: 99,043 - 101,144 (+)	99701	5.84567	0.00922667	0.00934307
PVX_122425	M1-family alanyl aminopeptidase, putative	Pv_Sal1_chr14: 551,798 - 555,091 (+)	555408	5.84325	0.00313046	0.00367644
PVX_090310	VIR protein	Pv_Sal1_chr05: 1,329,241 - 1,331,271 (+)	1330956	5.842	0.0258765	0.0136253
PVX_119675	protein kinase domain containing protein	Pv_Sal1_chr08: 1,266,323 - 1,275,824 (-)	1269355	5.83948	0.00315343	0.0025526
PVX_090110	transcription factor with AP2 domain(s), putative (ApiAP2)	Pv_Sal1_chr05: 1,141,728 - 1,151,795 (+)	1147235	5.83591	0.00817772	0.00674247
PVX_080610	ras-related protein Rab-1B, putative (RAB1b)	Pv_Sal1_chr10: 796,420 - 798,104 (-)	796371	5.82752	0.00288871	0.00234354
PVX_087975	cloroquine resistance associated protein Cg3, putative	Pv_Sal1_chr01: 327,624 - 328,580 (-)	327841	5.82321	0.0100612	0.0103454
PVX_003835	serine-repeat antigen 1 (SERA)	Pv_Sal1_chr04: 567,313 - 571,093 (+)	569319	5.81552	0.0343116	0.0316488
PVX_119520	DNA polymerase delta small subunit, putative	Pv_Sal1_chr08: 1,408,275 - 1,409,819 (-)	1409435	5.81507	0.0105717	0.0121891
PVX_005045	variable surface protein Vir12-related	Pv_Sal1_chr07: 1,469,460 - 1,471,461 (+)	1470658	5.81503	0.0659543	0.0643658
PVX_113850	transporter, putative	Pv_Sal1_chr11: 1,442,372 - 1,445,651 (+)	1443837	5.81099	0.00684543	0.00713964
PVX_085450	pantothenate kinase, putative (PANK)	Pv_Sal1_chr13: 1,179,936 - 1,181,995 (+)	1181028	5.80932	0.000727802	0.000956237
PVX_099890	serine/threonine protein kinase, putative	Pv_Sal1_chr07: 1,103,151 - 1,104,923 (+)	1104149	5.79809	0.00364758	0.00479245
PVX_090325	reticulocyte binding protein 2c (RBP2c)	Pv_Sal1_chr05: 1,345,372 - 1,354,047 (-)	1351108	5.79618	0.0353557	0.0297222
PVX_003830	serine-repeat antigen 5 (SERA)	Pv_Sal1_chr04: 572,172 - 575,852 (+)	573997	5.79494	0.0129233	0.0128092
PVX_096950	tryptophan-rich antigen (Pv-fam-a)	Pv_Sal1_chr02: 50,597 - 52,235 (+)	52442	5.79206	0.000743219	0.000732369
PVX_115245	SNARE associated Golgi protein, putative	Pv_Sal1_chr11: 213,885 - 215,572 (+)	214095	5.7872	0.00549848	0.00537446
PVX_096965	VIR protein	Pv_Sal1_chr02: 65,458 - 66,925 (-)	66090	5.78567	0.00301913	0.00345937
PVX_113270	ATP-dependent RNA helicase, putative	Pv_Sal1_chr11: 1,947,435 - 1,951,781 (-)	1951241	5.78521	0.00452637	0.00431614
PVX_119710	E3 ubiquitin-protein ligase, putative	Pv_Sal1_chr08: 1,245,805 - 1,248,006 (-)	1247552	5.77959	0.0146836	0.0171046
PVX_001775	serine/threonine protein phosphatase 8, putative (PPP8)	Pv_Sal1_chr06: 122,158 - 128,486 (-)	126643	5.77572	0.00640237	0.00681032
PVX_122300	HORMA domain protein, putative	Pv_Sal1_chr14: 479,626 - 483,475 (+)	482779	5.77206	0.00935065	0.0093279
PVX_099255	methyltransferase, putative	Pv_Sal1_chr07: 625,829 - 628,595 (-)	628362	5.77012	0.00339718	0.00284901
PVX_098040	asparagine--tRNA ligase, putative	Pv_Sal1_chr10: 947,622 - 949,901 (-)	949407	5.76101	0.00179372	0.00218214
PVX_083335	plasma membrane Ca2+ ATPase, putative	Pv_Sal1_chr12: 193,310 - 199,134 (-)	194161	5.75811	0.000732263	0.000791225
PVX_001895	histone acetyltransferase, putative	Pv_Sal1_chr06: 231,269 - 235,536 (+)	234323	5.75615	0.00164609	0.00212869
PVX_091400	SET domain protein, putative (SET7)	Pv_Sal1_chr09: 487,594 - 491,105 (+)	488596	5.74508	0.000334378	0.000403682
PVX_091605	ubiquitin-protein ligase, putative	Pv_Sal1_chr09: 637,966 - 643,941 (+)	640446	5.74332	0.011892	0.0118723
PVX_097570	Phist protein (Pf-fam-b)	Pv_Sal1_chr10: 1,352,851 - 1,355,133 (-)	1354344	5.72514	0.00308543	0.00363206
PVX_002805	calcium-dependent protein kinase 4, putative	Pv_Sal1_chr04: 285,977 - 290,824 (-)	286854	5.71347	0.00616062	0.00560092
PVX_088155	serine protease DegP, putative (DegP)	Pv_Sal1_chr01: 464,455 - 467,949 (+)	467039	5.71019	0.00153515	0.00145895
PVX_003485	variable surface protein Vir4, putative	Pv_Sal1_chr04: 861,478 - 862,789 (-)	862056	5.70578	0.0496312	0.0471093
PVX_084820	Hsp70/Hsp90 organizing protein, putative (HOP)	Pv_Sal1_chr13: 677,284 - 679,278 (-)	677273	5.70256	0.00281814	0.00231417
PVX_115400	DNA repair endonuclease, putative (ERCC4)	Pv_Sal1_chr11: 98,032 - 102,924 (+)	101334	5.70156	0.00211186	0.00250619
PVX_090070	ran binding protein 1, putative	Pv_Sal1_chr05: 1,083,254 - 1,085,894 (+)	1085612	5.6907	0.00504272	0.00636243
PVX_100755	clustered-asparagine-rich protein, putative	Pv_Sal1_chr14: 2,357,427 - 2,358,944 (-)	2358111	5.69007	0.021827	0.0193301
PVX_097700	merozoite surface protein 3 (MSP3.7)	Pv_Sal1_chr10: 1,234,875 - 1,238,297 (-)	1235911	5.67846	0.0603564	0.0564238
PVX_003825	serine-repeat antigen 4 (SERA)	Pv_Sal1_chr04: 578,341 - 582,085 (+)	580213	5.67487	0.00542029	0.00502859
PVX_096165	metallo-hydrolase/oxidoreductase, putative	Pv_Sal1_chr03: 709,000 - 711,546 (+)	711162	5.67195	0.00213225	0.00274831
PVX_081275	bromodomain protein, putative	Pv_Sal1_chr02: 220,272 - 225,077 (-)	224196	5.67051	0.00473781	0.00462528
PVX_101195	delta-aminolevulinic acid synthetase, putative (ALAS)	Pv_Sal1_chr14: 2,707,495 - 2,709,605 (+)	2707817	5.66483	0.00245826	0.00301291
PVX_000680	RNA helicase, putative	Pv_Sal1_chr03: 379,822 - 383,391 (-)	152592	5.66389	0.0157236	0.0161933
PVX_001680	Phist protein (Pf-fam-b)	Pv_Sal1_chr06: 57,578 - 59,467 (-)	58175	5.65634	0.0167577	0.015855
PVX_082675	merozoite surface protein 7 (MSP7)	Pv_Sal1_chr12: 766,598 - 767,959 (+)	767183	5.65424	0.0145374	0.0144699
PVX_113910	cdc2-like protein kinase, putative	Pv_Sal1_chr11: 1,397,033 - 1,400,001 (-)	1398117	5.65389	0.0109577	0.0113582
PVX_083550	tryptophan-rich antigen (Pv-fam-a)	Pv_Sal1_chr12: 32,743 - 35,371 (+)	32780	5.6517	0.012413	0.0102432
PVX_083580	variable surface protein Vir24-related	Pv_Sal1_chr12: 8,506 - 10,790 (-)	9509	5.6412	0.0293406	0.0278556
PVX_098745	exoribonuclease II, putative (RNaseII)	Pv_Sal1_chr07: 215,206 - 221,087 (-)	218578	5.63796	0.0068283	0.00545243
PVX_081810	transcription factor with AP2 domain(s), putative (AP2-L)	Pv_Sal1_chr02: 688,174 - 692,109 (+)	690027	5.6355	0.0113783	0.0131908
PVX_088800	variable surface protein Vir4-related	Pv_Sal1_chr05: 34,492 - 35,855 (+)	35319	5.63431	0.0422121	0.0468943
PVX_094780	SNARE domain containing protein	Pv_Sal1_chr08: 518,461 - 519,989 (+)	518528	5.62864	0.00199345	0.00261916
PVX_110825	Pv-fam-d protein	Pv_Sal1_chr06: 956,851 - 962,753 (+)	405528	5.62327	0.00246368	0.00249828
PVX_080310	RNA-binding protein, putative	Pv_Sal1_chr10: 565,229 - 570,391 (+)	569078	5.60551	0.00604291	0.0035446
PVX_081250	kinesin-8, putative	Pv_Sal1_chr02: 197,352 - 202,456 (+)	199018	5.60376	0.000690399	0.00080679
PVX_085220	basic transcription factor 3b, putative	Pv_Sal1_chr13: 1,023,501 - 1,024,246 (+)	1023679	5.60353	0.0128686	0.0123285
PVX_114260	transcription factor with AP2 domain(s), putative	Pv_Sal1_chr11: 1,129,262 - 1,138,672 (+)	1131413	5.60027	0.00766479	0.00670127
PVX_122530	telomerase reverse transcriptase, putative (TERT)	Pv_Sal1_chr14: 663,607 - 671,232 (+)	669195	5.59694	0.00156559	0.00157299
PVX_003795	serine-repeat antigen (SERA)	Pv_Sal1_chr04: 606,646 - 610,483 (+)	610002	5.59545	0.00304934	0.00314182
PVX_123750	transcription factor with AP2 domain(s), putative (ApiAP2)	Pv_Sal1_chr14: 1,719,732 - 1,728,371 (+)	1723874	5.59463	0.00500481	0.00473036
PVX_092945	sporozoite and liver stage asparagine-rich protein (SLARP)	Pv_Sal1_chr09: 1,846,139 - 1,856,329 (-)	1854395	5.5931	0.00111601	0.00105184
PVX_085790	Sperm-specific protein Don juan, putative	Pv_Sal1_chr13: 1,520,338 - 1,523,279 (+)	1522891	5.59244	0.00961462	0.00848247
PVX_090085	phosphatidylinositol 4-kinase, putative	Pv_Sal1_chr05: 1,093,365 - 1,107,462 (+)	1096558	5.58537	0.000420187	0.000458125
PVX_115480	variable surface protein Vir21, putative	Pv_Sal1_chr11: 5,980 - 9,131 (-)	8765	5.58124	0.0337106	0.0334038
PVX_085445	surface protein P113, putative (P113)	Pv_Sal1_chr13: 1,173,771 - 1,177,018 (-)	1174281	5.57973	0.00834822	0.00845384
PVX_000820	flap endonuclease 1, putative (FEN1)	Pv_Sal1_chr03: 277,813 - 280,254 (-)	255404	5.56404	0.00767131	0.00914651
PVX_081600	vacuolar protein sorting-associated protein 51, putative (VPS51)	Pv_Sal1_chr02: 479,178 - 483,380 (+)	480012	5.55736	0.00544056	0.00677305
PVX_122110	mitogen-activated protein kinase phosphatase 1, putative (MKP1)	Pv_Sal1_chr14: 301,878 - 304,847 (+)	302060	5.54455	0.00419753	0.0051611
PVX_087910	E3 ubiquitin-protein ligase, putative	Pv_Sal1_chr01: 283,255 - 286,551 (+)	283645	5.54048	0.0261854	0.026567
PVX_090880	phenylalanine--tRNA ligase beta subunit, putative	Pv_Sal1_chr09: 61,246 - 64,863 (-)	61560	5.53462	0.00107733	0.00344831
PVX_005065	VIR protein	Pv_Sal1_chr07: 1,494,293 - 1,495,721 (+)	1494587	5.53436	0.024518	0.0209016
PVX_124045	NIMA-related protein kinase (Pfnek-1), putative	Pv_Sal1_chr14: 1,997,153 - 2,000,322 (+)	1998617	5.53265	0.00467942	0.00426735
PVX_080330	proteasome subunit beta type-1, putative	Pv_Sal1_chr10: 583,872 - 586,334 (+)	586393	5.53194	0.00280074	0.00310146
PVX_119435	activator of Hsp90 ATPase, putative (AHA1)	Pv_Sal1_chr08: 1,465,966 - 1,468,246 (-)	1466495	5.52903	0.00290122	0.00359258
PVX_089185	inner membrane complex protein 1i, putative (IMC1i)	Pv_Sal1_chr05: 365,338 - 367,914 (+)	366135	5.51866	0.00337493	0.00281041
PVX_122945	palmitoyltransferase, putative (DHHC4)	Pv_Sal1_chr14: 1,019,378 - 1,023,202 (+)	1022359	5.50817	0.000193384	0.000234022
PVX_001965	RNA-binding protein, putative	Pv_Sal1_chr06: 310,902 - 315,635 (+)	312688	5.50427	0.0159005	0.0156801
PVX_002790	rhoptry neck protein 6, putative (RON6)	Pv_Sal1_chr04: 268,352 - 273,595 (-)	272643	5.50381	0.000872351	0.00100887
PVX_085035	serine/threonine protein phosphatase 2A activator, putative (PTPA)	Pv_Sal1_chr13: 859,115 - 860,964 (-)	860740	5.50235	0.000476189	0.000544043
PVX_099525	S-adenosylmethionine synthetase, putative	Pv_Sal1_chr07: 841,870 - 844,088 (+)	845207	5.50085	0.00868373	0.0102083
PVX_088205	vacuolar proton translocating ATPase subunit A, putative	Pv_Sal1_chr01: 497,606 - 500,677 (+)	497173	5.49894	0.0211191	0.0206144
PVX_113825	transcription factor with AP2 domain(s), putative (ApiAP2)	Pv_Sal1_chr11: 1,463,179 - 1,475,169 (-)	1473625	5.49416	0.00556528	0.00518637
PVX_083475	inner membrane complex protein 1f, putative (IMC1f)	Pv_Sal1_chr12: 90,559 - 94,714 (-)	90928	5.49194	0.113835	0.00289041
PVX_003785	iron-sulfur cluster assembly accessory protein, putative	Pv_Sal1_chr04: 616,946 - 617,503 (+)	617063	5.4911	0.0117436	0.0104436
PVX_080560	deoxyribodipyrimidine photo-lyase, putative	Pv_Sal1_chr10: 764,911 - 768,628 (+)	766402	5.4874	0.00639142	0.00612955
PVX_119250	serine/threonine protein kinase, putative (SRPK1)	Pv_Sal1_chr08: 1,624,641 - 1,628,816 (-)	1625170	5.48475	0.00563538	0.00639735
PVX_098690	copper-transporting ATPase, putative (CuTP)	Pv_Sal1_chr07: 128,569 - 135,124 (-)	132355	5.48411	0.00433296	0.00401797
PVX_101485	rhoptry neck protein 3, putative (RON3)	Pv_Sal1_chr14: 2,926,873 - 2,935,274 (-)	2928295	5.47881	0.000297245	0.000351604
PVX_113625	cardiolipin synthetase, putative (CLS)	Pv_Sal1_chr11: 1,635,281 - 1,637,446 (+)	1636902	5.47287	0.0156971	0.0163779
PVX_090285	Pvstp1, putative	Pv_Sal1_chr05: 1,297,808 - 1,301,010 (-)	1300307	5.47269	0.030097	0.0301816
PVX_000945	apical sushi protein, putative (ASP)	Pv_Sal1_chr03: 184,691 - 187,491 (-)	346673	5.47151	0.0111582	0.0102155
PVX_002740	DEAD/DEAH helicase, putative	Pv_Sal1_chr04: 228,814 - 233,670 (-)	229521	5.46327	0.00602567	0.00595123
PVX_090115	ribosome-recycling factor, putative (RRF2)	Pv_Sal1_chr05: 1,153,411 - 1,154,235 (+)	1154059	5.46284	0.462869	0.147578
PVX_097900	transcription factor 25, putative (TCF25)	Pv_Sal1_chr10: 1,058,619 - 1,061,976 (-)	1061810	5.46086	0.00528885	0.00570163
PVX_086165	DNA mismatch repair protein, putative	Pv_Sal1_chr13: 1,886,900 - 1,891,852 (+)	1889905	5.45825	0.0059723	0.00574661
PVX_083575	variable surface protein Vir24-related	Pv_Sal1_chr12: 13,014 - 14,755 (-)	14493	5.45104	0.00289137	0.00271348
PVX_119750	ubiquitin-protein ligase, putative	Pv_Sal1_chr08: 1,221,462 - 1,224,480 (-)	1224149	5.45093	0.00304016	0.00376144
PVX_113345	ARID/BRIGHT DNA binding domain containing protein	Pv_Sal1_chr11: 1,892,752 - 1,900,381 (+)	1894029	5.44996	0.00618264	0.00540429
PVX_098710	dynein heavy chain, putative	Pv_Sal1_chr07: 154,973 - 172,558 (-)	169783	5.44644	0.00122067	0.00122028
PVX_004537	VIR protein	Pv_Sal1_chr06: 992,962 - 994,931 (+)	371765	5.44372	0.00543425	0.00462181
PVX_095485	zinc finger protein, putative	Pv_Sal1_chr08: 1,151,214 - 1,152,249 (-)	1150814	5.44075	0.00669346	0.00865291
PVX_113830	myosin-like protein, putative	Pv_Sal1_chr11: 1,456,779 - 1,462,646 (+)	1458232	5.4233	0.0108821	0.010529
PVX_097530	variable surface protein Vir22/12-related	Pv_Sal1_chr10: 1,409,707 - 1,411,646 (+)	1411540	5.41891	0.113883	0.0583941
PVX_124060	merozoite surface protein-9 precursor	Pv_Sal1_chr14: 2,009,675 - 2,012,425 (-)	2010130	5.41179	0.0130466	0.0134001
PVX_111265	WD domain, G-beta repeat domain containing protein	Pv_Sal1_chr06: 601,863 - 603,716 (+)	763263	5.41044	0.00481841	0.00566934
PVX_000990	ATP-dependent RNA helicase protein, putative	Pv_Sal1_chr03: 130,416 - 132,387 (-)	401362	5.40986	0.0185685	0.0194504
PVX_092760	transcription factor with AP2 domain(s), putative (AP2-O)	Pv_Sal1_chr09: 1,700,267 - 1,706,017 (-)	1703321	5.40775	0.00367135	0.00317688
PVX_083360	tyrosine kinase-like protein, putative (TKL3)	Pv_Sal1_chr12: 174,109 - 179,319 (-)	176992	5.40518	0.00798155	0.00746311
PVX_091465	dipeptidyl aminopeptidase 1, putative (DPAP1)	Pv_Sal1_chr09: 539,598 - 541,670 (-)	539777	5.40358	0.00128638	0.00169014
PVX_091450	guanine nucleotide-exchange factor SEC12, putative (SEC12)	Pv_Sal1_chr09: 529,330 - 531,215 (-)	529441	5.40202	0.23842	0.00645845
PVX_089720	protein kinase domain containing protein	Pv_Sal1_chr05: 784,803 - 789,650 (+)	789447	5.39907	0.00964176	0.0092627
PVX_093725	variable surface protein Vir24-related	Pv_Sal1_chr01: 817,078 - 818,519 (-)	818289	5.39703	0.068871	0.0571509
PVX_086075	fibrillarin, putative	Pv_Sal1_chr13: 1,807,831 - 1,809,667 (-)	1809164	5.39522	0.0102414	0.0132297
PVX_121945	gametocyte associated protein, putative (GAP)	Pv_Sal1_chr14: 129,079 - 130,529 (-)	129910	5.39395	0.00068918	0.000905493
PVX_091485	ubiquitin C-terminal hydrolase, family 1, putative	Pv_Sal1_chr09: 562,073 - 564,146 (+)	563834	5.39165	0.0140148	0.0145704
PVX_084625	P-type ATPase4, putative	Pv_Sal1_chr13: 492,630 - 497,196 (-)	496367	5.38114	0.00414568	0.00498658
PVX_113220	VIR protein	Pv_Sal1_chr11: 2,014,173 - 2,015,614 (-)	2015016	5.3775	0.00575397	0.00677789
PVX_118100	multidrug resistance protein 2, putative (MDR2)	Pv_Sal1_chr12: 2,412,009 - 2,416,826 (+)	2415219	5.37042	0.00933998	0.010908
PVX_119210	variant surface protein Vir22/5/24, putative	Pv_Sal1_chr08: 1,670,458 - 1,673,511 (-)	1672305	5.36847	0.0426157	0.0345814
PVX_085820	AAA family ATPase, putative	Pv_Sal1_chr13: 1,539,282 - 1,542,842 (-)	1540732	5.36821	0.00634843	0.00746637
PVX_106210	variable surface protein Vir6, putative	Pv_Sal1_chr04: 1,531 - 3,099 (-)	2283	5.36621	0.0271797	0.0266903
PVX_113460	DNA repair protein RAD50, putative (RAD50)	Pv_Sal1_chr11: 1,793,708 - 1,799,065 (+)	1796464	5.36546	0.0029613	0.00367824
PVX_123990	potassium channel, putative	Pv_Sal1_chr14: 1,949,674 - 1,955,910 (+)	1954118	5.36463	0.0047737	0.00459369
PVX_096115	protein kinase, putative	Pv_Sal1_chr03: 749,024 - 755,872 (-)	754944	5.36329	0.00543872	0.00626619
PVX_114660	Ran-binding protein, putative	Pv_Sal1_chr11: 727,600 - 731,130 (-)	728572	5.36044	0.000811858	0.000992254
PVX_096245	rhoptry-associated leucine zipper-like protein 1, putative (RALP1)	Pv_Sal1_chr03: 669,994 - 672,021 (+)	671069	5.35982	0.00211469	0.0023546
PVX_001050	SET domain protein, putative (SET8)	Pv_Sal1_chr03: 64,629 - 70,453 (+)	465651	5.3563	0.412873	0.0222982
PVX_091675	liver stage antigen, putative	Pv_Sal1_chr09: 708,945 - 714,041 (-)	710454	5.35574	0.000947058	0.00105392
PVX_094240	variable surface protein Vir12/24-related	Pv_Sal1_chr08: 23,566 - 25,240 (-)	24233	5.35432	0.012178	0.0109404
PVX_088780	variable surface protein Vir24-related	Pv_Sal1_chr05: 6,664 - 8,365 (-)	7220	5.35422	0.107731	0.0330322
PVX_099900	unspecified product	Pv_Sal1_chr07: 1,106,862 - 1,108,011 (-)	1107878	5.3397	0.197612	0.00825554
PVX_114290	superoxide dismutase [Fe], putative (SOD2)	Pv_Sal1_chr11: 1,096,578 - 1,098,917 (+)	1096619	5.33049	0.00114307	0.00150185
PVX_001060	splicing factor, putative	Pv_Sal1_chr03: 51,285 - 54,275 (-)	481470	5.31969	0.0505802	0.0077443
PVX_093680	Phist protein (Pf-fam-b)	Pv_Sal1_chr01: 771,669 - 775,922 (+)	773217	5.31676	0.00754232	0.00732659
PVX_101265	cyclin g-associated kinase, putative	Pv_Sal1_chr14: 2,759,960 - 2,762,152 (+)	2762303	5.31657	0.011326	0.0123394
PVX_004525	variable surface protein Vir16/32-related	Pv_Sal1_chr06: 1,012,546 - 1,013,849 (-)	352482	5.31567	0.0429681	0.0432171
PVX_115075	calpain, putative	Pv_Sal1_chr11: 338,725 - 345,120 (-)	344573	5.31376	0.00513863	0.00465619
PVX_088000	cloroquine resistance asscociatd protein Cg7, putative	Pv_Sal1_chr01: 350,982 - 355,492 (-)	354956	5.30889	0.0131946	0.0139813
PVX_099345	ATP-dependent DNA helicase Q1, putative (RECQ1)	Pv_Sal1_chr07: 700,527 - 702,743 (+)	701303	5.30584	0.0102009	0.0103228
PVX_090165	pre-mRNA-splicing helicase BRR2, putative	Pv_Sal1_chr05: 1,203,056 - 1,211,693 (+)	1206314	5.29977	0.00146639	0.00152103
PVX_001855	tRNA methyltransferase, putative	Pv_Sal1_chr06: 201,410 - 204,298 (-)	202468	5.2906	0.0016146	0.00212138
PVX_098582	reticulocyte binding protein 1b (RBP1b)	Pv_Sal1_chr07: 2,388 - 10,354 (-)	2473	5.2874	0.000818624	0.000840284
PVX_100945	vacuolar protein sorting-associated protein 16, putative (VPS16)	Pv_Sal1_chr14: 2,522,327 - 2,525,293 (-)	2524506	5.28579	0.00148298	0.00177131
PVX_097720	merozoite surface protein 3 (MSP3.10)	Pv_Sal1_chr10: 1,218,512 - 1,221,845 (-)	1220629	5.28346	0.0309693	0.0310834
PVX_123205	CCR4-associated factor 1, putative (CAF1)	Pv_Sal1_chr14: 1,230,100 - 1,236,174 (-)	1234175	5.27913	0.00584911	0.00576733
PVX_095405	formate-nitrite transporter, putative (FNT)	Pv_Sal1_chr08: 1,082,494 - 1,084,213 (+)	1084379	5.26803	0.0132511	0.0109521
PVX_090335	variable surface protein Vir12-like	Pv_Sal1_chr05: 1,367,155 - 1,368,735 (+)	1367604	5.26657	0.0204187	0.0176328
PVX_113555	GTP-binding protein, putative	Pv_Sal1_chr11: 1,704,206 - 1,706,169 (+)	1705615	5.26306	0.00718917	0.00835558
PVX_123795	DNA gyrase subunit A, putative (GyrA)	Pv_Sal1_chr14: 1,784,156 - 1,787,971 (-)	1785726	5.26278	0.00281603	0.00249366
PVX_095265	kinesin-8, putative	Pv_Sal1_chr08: 943,814 - 947,671 (-)	947271	5.26191	0.0101953	0.0106708
PVX_111120	asparagine-rich antigen, putative	Pv_Sal1_chr06: 705,737 - 709,036 (+)	656840	5.24644	0.0019798	0.00225614
PVX_097545	variable surface protein Vir12-related	Pv_Sal1_chr10: 1,389,345 - 1,391,158 (+)	1390899	5.23342	0.125123	0.08906
PVX_090210	asparagine-rich protein (ARP)	Pv_Sal1_chr05: 1,230,371 - 1,231,228 (+)	1230907	5.23244	0.0212121	0.0214384
PVX_001955	schizont egress antigen-1, putative (SEA1)	Pv_Sal1_chr06: 289,233 - 295,147 (-)	291743	5.22927	0.000412967	0.00042201
PVX_092205	ubiquitin domain containing protein	Pv_Sal1_chr09: 1,173,775 - 1,177,334 (+)	1174206	5.22664	0.0106367	0.0110719
PVX_094945	transcriptional coactivator ADA2, putative (ADA2)	Pv_Sal1_chr08: 674,443 - 682,599 (-)	679566	5.22635	0.012835	0.0127005
PVX_097695	merozoite surface protein 3 (MSP3.6)	Pv_Sal1_chr10: 1,239,722 - 1,242,421 (-)	1241682	5.22467	0.0415556	0.0397405
PVX_123535	RNA-binding protein, putative	Pv_Sal1_chr14: 1,501,610 - 1,504,993 (+)	1504014	5.22291	0.00463054	0.00474632
PVX_101175	kinesin motor domain containing protein	Pv_Sal1_chr14: 2,690,871 - 2,695,340 (-)	2695149	5.22225	0.0110813	0.0101896
PVX_088010	lysophospholipase, putative	Pv_Sal1_chr01: 362,843 - 365,107 (-)	363520	5.22144	0.0171302	0.0195292
PVX_081695	cation transporting ATPase, putative	Pv_Sal1_chr02: 565,513 - 570,549 (+)	568497	5.21453	0.000900006	0.00113032
PVX_003495	variable surface protein Vir22/24-related	Pv_Sal1_chr04: 850,527 - 853,019 (+)	852437	5.21249	0.0479716	0.0434715
PVX_097690	merozoite surface protein 3 (MSP3.5)	Pv_Sal1_chr10: 1,243,549 - 1,246,929 (-)	1243929	5.21167	0.0520556	0.0516843
PVX_083445	phosphatidylinositol transfer protein, putative	Pv_Sal1_chr12: 117,584 - 120,382 (-)	119109	5.21127	0.00569183	0.0059994
PVX_114745	histone-lysine N-methyltransferase, putative (SET6)	Pv_Sal1_chr11: 672,430 - 674,650 (-)	673342	5.20593	0.00735404	0.00631004
PVX_097525	variable surface protein Vir 12, putative	Pv_Sal1_chr10: 1,414,863 - 1,417,410 (+)	1416677	5.20538	0.0216746	0.0212296
PVX_094635	tubulin beta chain, putative	Pv_Sal1_chr08: 407,428 - 409,625 (-)	407551	5.20304	0.002349	0.00248011
PVX_096935	variable surface protein Vir9-related	Pv_Sal1_chr02: 24,610 - 25,697 (+)	25338	5.20181	0.0634649	0.0496073
PVX_086150	circumsporozoite protein, putative	Pv_Sal1_chr13: 1,877,708 - 1,879,927 (+)	1879414	5.19431	0.0106006	0.0126258
PVX_001645	variable surface protein Vir12-related	Pv_Sal1_chr06: 26,997 - 29,234 (-)	27846	5.19018	0.103445	0.0930243
PVX_003590	serine/threonine-specific protein kinase, putative	Pv_Sal1_chr04: 748,723 - 755,100 (+)	749567	5.18744	0.00574893	0.00528734
PVX_092995	tryptophan-rich antigen (Pv-fam-a)	Pv_Sal1_chr09: 1,921,661 - 1,923,102 (-)	1922051	5.17607	0.00886853	0.00839807
PVX_003805	serine-repeat antigen (SERA), putative	Pv_Sal1_chr04: 596,283 - 600,192 (+)	599005	5.17332	0.0159865	0.0161639
PVX_098675	ubiquitin carboxyl-terminal hydrolase, putative	Pv_Sal1_chr07: 116,158 - 121,527 (+)	118551	5.16997	0.00713032	0.00799443
PVX_001650	Pv-fam-d protein	Pv_Sal1_chr06: 34,157 - 36,564 (+)	35355	5.16845	0.00214252	0.00242031
PVX_001635	VIR protein	Pv_Sal1_chr06: 17,585 - 20,002 (-)	18446	5.16792	0.0157983	0.0146475
PVX_101110	RNA polymerase II transcription factor B subunit 2, putative (TFB2)	Pv_Sal1_chr14: 2,642,549 - 2,646,098 (-)	2644203	5.1629	0.103557	0.00879285
PVX_101570	variable surface protein Vir5-related	Pv_Sal1_chr14: 3,038,774 - 3,040,563 (-)	3040354	5.15891	0.0190683	0.0196902
PVX_087775	E3 ubiquitin-protein ligase, putative	Pv_Sal1_chr01: 137,109 - 150,030 (-)	149141	5.15231	0.00245099	0.00230189
PVX_119270	exportin-1, putative	Pv_Sal1_chr08: 1,603,931 - 1,608,136 (+)	1608749	5.15065	0.00147867	0.00188805
PVX_092275	apical membrane antigen 1 (AMA1)	Pv_Sal1_chr09: 1,229,515 - 1,231,203 (+)	1229833	5.15011	0.0056049	0.00570458
PVX_097605	vacuolar protein sorting-associated protein 11, putative (VPS11)	Pv_Sal1_chr10: 1,301,873 - 1,305,827 (-)	1302815	5.14904	0.00042574	0.000504347
PVX_081435	ribosome biogenesis protein BMS1, putative	Pv_Sal1_chr02: 339,475 - 343,221 (-)	340782	5.14579	0.0101059	0.0109869
PVX_082665	merozoite surface protein 7 (MSP7)	Pv_Sal1_chr12: 771,164 - 772,282 (+)	771724	5.13462	0.0330652	0.0320933
PVX_003840	serine-repeat antigen 3 (SERA)	Pv_Sal1_chr04: 562,755 - 566,374 (+)	566056	5.13433	0.0218691	0.0218402
PVX_098050	phosphatidylinositol 4-kinase, putative (PI4K)	Pv_Sal1_chr10: 937,601 - 943,077 (-)	941245	5.13428	0.0033074	0.00359837
PVX_096235	GTP-binding protein, putative	Pv_Sal1_chr03: 676,702 - 678,207 (+)	678225	5.13025	0.00313269	0.00364791
PVX_099360	gamma-glutamylcysteine synthetase, putative	Pv_Sal1_chr07: 713,247 - 716,345 (+)	713905	5.12167	0.00879854	0.00932724
PVX_085525	ATP-dependent RNA helicase, putative	Pv_Sal1_chr13: 1,239,532 - 1,242,591 (-)	1242525	5.115	0.0075817	0.00801489
PVX_003810	serine-repeat antigen 5 (SERA), putative	Pv_Sal1_chr04: 591,516 - 595,104 (+)	594499	5.11409	0.0145005	0.0139781
PVX_121885	cytoadherence linked asexual protein, CLAG, putative	Pv_Sal1_chr14: 42,720 - 47,981 (-)	43669	5.10746	0.00308221	0.00302969
PVX_096920	variable surface protein Vir12-related	Pv_Sal1_chr02: 7,087 - 8,964 (-)	7792	5.10564	0.0493533	0.0486462
PVX_105200	Pv-fam-c protein	Pv_Sal1_chr03: 996,635 - 997,917 (-)	997738	5.09452	0.0500074	0.0423169
PVX_097820	actin-related protein, putative	Pv_Sal1_chr10: 1,113,787 - 1,115,589 (-)	1115075	5.08931	0.0101682	0.010202
PVX_090240	cysteine-rich protective antigen, putative (CyRPA)	Pv_Sal1_chr05: 1,255,307 - 1,256,633 (-)	1255629	5.08451	0.010741	0.0124922
PVX_097542	VIR protein	Pv_Sal1_chr10: 1,394,163 - 1,397,326 (-)	1394653	5.08171	0.0488984	0.0451037
PVX_097680	merozoite surface protein 3 (MSP3.3)	Pv_Sal1_chr10: 1,253,347 - 1,256,397 (-)	1255217	5.07923	0.0451218	0.0423458
PVX_101510	tryptophan-rich antigen (Pv-fam-a)	Pv_Sal1_chr14: 2,978,093 - 2,980,422 (-)	2979086	5.07512	0.00326797	0.00338975
PVX_096970	variable surface protein Vir8-related	Pv_Sal1_chr02: 70,057 - 71,906 (-)	71902	5.07361	0.0597518	0.0488919
PVX_097675	merozoite surface protein 3 (MSP3.2)	Pv_Sal1_chr10: 1,257,728 - 1,260,436 (-)	1257963	5.07288	0.0529593	0.0525418
PVX_084160	dynein heavy chain, putative	Pv_Sal1_chr13: 37,121 - 59,181 (+)	54611	5.07037	0.00114741	0.00127867
PVX_124070	WD domain, G-beta repeat domain containing protein	Pv_Sal1_chr14: 2,020,097 - 2,029,018 (-)	2028293	5.06742	0.0091534	0.007314
PVX_089910	histone acetyltransferase, putative	Pv_Sal1_chr05: 933,693 - 937,934 (+)	936784	5.06236	0.00971608	0.0082436
PVX_088795	VIR protein	Pv_Sal1_chr05: 17,187 - 18,808 (-)	17289	5.06006	0.0317266	0.0339551
PVX_080375	UTP--glucose-1-phosphate uridylyltransferase, putative	Pv_Sal1_chr10: 614,210 - 616,627 (+)	614755	5.05866	0.0153019	0.0123164
PVX_115315	U1 small nuclear ribonucleoprotein 70 kDa, putative	Pv_Sal1_chr11: 151,867 - 153,901 (-)	152299	5.05513	0.00494677	0.00387381
PVX_095115	D123 (regulator of eIF2), putative	Pv_Sal1_chr08: 804,141 - 806,820 (-)	806113	5.05235	0.00697427	0.00693064
PVX_089455	RAD protein (Pv-fam-e)	Pv_Sal1_chr05: 566,928 - 568,287 (+)	568132	5.05007	0.00945984	0.00882531
PVX_000555	calcium-dependent protein kinase 4, putative (CDPK4)	Pv_Sal1_chr03: 475,102 - 476,820 (+)	57650	5.04265	0.0148432	0.0135891
PVX_094305	tryptophan-rich antigen	Pv_Sal1_chr08: 126,035 - 128,911 (+)	127791	5.03938	0.00332088	0.0030906
PVX_085290	vacuolar protein sorting-associated protein 3, putative (VPS3)	Pv_Sal1_chr13: 1,066,233 - 1,070,846 (-)	1070647	5.03797	0.0111901	0.010671
PVX_096910	variable surface protein Vir23-related	Pv_Sal1_chr02: 1,507 - 4,650 (-)	3148	5.03663	0.0388053	0.0347814
PVX_081850	variable surface protein Vir22/23-related	Pv_Sal1_chr02: 752,639 - 754,889 (+)	753314	5.035	0.0504539	0.0298471
PVX_118570	cleavage and polyadenylation specificity factor, putative	Pv_Sal1_chr12: 2,837,588 - 2,840,392 (+)	2839244	5.03059	0.000356506	0.000468403
PVX_091005	DEAD/DEAH box helicase, putative	Pv_Sal1_chr09: 162,418 - 166,437 (+)	164241	5.02939	0.00287502	0.00305525
PVX_110910	DNA polymerase zeta catalytic subunit, putative	Pv_Sal1_chr06: 863,671 - 869,819 (+)	499391	5.01966	0.000759072	0.00068693
PVX_096945	variable surface protein Vir4-related	Pv_Sal1_chr02: 41,901 - 43,423 (+)	43021	5.0133	0.0160508	0.0176556
PVX_114820	protein kinase domain containing protein	Pv_Sal1_chr11: 598,226 - 610,252 (-)	599502	5.01159	0.0024057	0.00214845
PVX_089950	bifunctional dihydrofolate reductase-thymidylate synthase, putative (DHFR-TS)	Pv_Sal1_chr05: 964,590 - 966,464 (+)	964885	5.0112	0.00315603	0.00372729
PVX_091775	leucine-rich repeat protein (LRR11)	Pv_Sal1_chr09: 836,977 - 839,802 (+)	837849	5.01033	0.00109003	0.00120258
PVX_081670	DNA (cytosine-5)-methyltransferase, putative (DNMT)	Pv_Sal1_chr02: 547,713 - 550,136 (-)	547954	5.0073	0.00541804	0.00686565
PVX_095475	circumsporozoite- and TRAP-related protein, putative (CTRP)	Pv_Sal1_chr08: 1,139,135 - 1,145,455 (-)	1143836	4.99948	0.0052792	0.00515971
PVX_088790	variable surface protein Vir21-like	Pv_Sal1_chr05: 11,514 - 14,435 (-)	14279	4.996	0.0271918	0.0260793
PVX_089435	RAD protein (Pv-fam-e)	Pv_Sal1_chr05: 556,717 - 558,473 (-)	557144	4.99383	0.01	0.0096398
PVX_002480	variable surface protein Vir12/24-related	Pv_Sal1_chr04: 19,389 - 21,762 (+)	21660	4.98052	0.067584	0.0622079
PVX_100650	sentrin-specific protease 1, putative (SENP1)	Pv_Sal1_chr14: 2,260,793 - 2,264,349 (+)	2262750	4.9783	0.00665646	0.00646589
PVX_101085	ubiquitin-conjugating enzyme E2, putative	Pv_Sal1_chr14: 2,618,378 - 2,620,252 (+)	2619862	4.97667	0.00942222	0.00910949
PVX_097685	merozoite surface protein 3 (MSP3.4)	Pv_Sal1_chr10: 1,248,049 - 1,251,384 (-)	1250183	4.97386	0.0583533	0.0554009
PVX_100790	protein-S-isoprenylcysteine O-methyltransferase, putative	Pv_Sal1_chr14: 2,378,262 - 2,380,551 (+)	2378448	4.97016	0.00198499	0.00174928
PVX_098945	Ran-binding protein, putative	Pv_Sal1_chr07: 377,956 - 382,352 (-)	380272	4.96007	6.92711e-05	9.10131e-05
PVX_088935	mitochondrial inner membrane protein OXA1, putative (OXA1)	Pv_Sal1_chr05: 168,477 - 169,838 (+)	168980	4.95774	0.000930007	0.000964662
PVX_094595	histone deacetylase 2, putative (HDA2)	Pv_Sal1_chr08: 365,792 - 372,412 (+)	372062	4.95495	0.00590042	0.00687924
PVX_089050	alpha/beta hydrolase, putative	Pv_Sal1_chr05: 252,877 - 255,006 (+)	254495	4.95089	0.0126135	0.0129536
PVX_093550	cactin homolog, putative	Pv_Sal1_chr01: 627,723 - 631,002 (-)	630592	4.95073	0.0104304	0.00987675
PVX_097815	trafficking protein particle complex subunit 8, putative (TRS85)	Pv_Sal1_chr10: 1,118,166 - 1,125,904 (-)	1123720	4.95071	0.00318515	0.00309281
PVX_098910	exoribonuclease, putative	Pv_Sal1_chr07: 346,006 - 350,067 (+)	349320	4.94982	0.0112096	0.00894888
PVX_084770	NAD(P)H-dependent glutamate synthase, putative	Pv_Sal1_chr13: 622,066 - 631,248 (+)	627251	4.949	0.00154634	0.00171691
PVX_097740	serine/arginine-rich splicing factor 12, putative (SRSF12)	Pv_Sal1_chr10: 1,205,011 - 1,207,054 (+)	1205443	4.94847	0.00381605	0.00428528
PVX_088910	GPI-anchored micronemal antigen, putative (GAMA)	Pv_Sal1_chr05: 153,212 - 155,527 (+)	155087	4.94325	0.00466321	0.00510571
PVX_003665	hexose transporter	Pv_Sal1_chr04: 695,796 - 697,304 (+)	697350	4.93363	0.020528	0.0165657
PVX_110300	variable surface protein Vir21, putative	Pv_Sal1_chr03: 1,004,998 - 1,008,175 (-)	1006324	4.93279	0.0687274	0.0339779
PVX_123800	phospholipid-transporting ATPase, putative	Pv_Sal1_chr14: 1,790,056 - 1,796,198 (+)	1793190	4.93027	0.00206557	0.00209524
PVX_087780	phosphopantetheine adenylyltransferase, putative (PPAT)	Pv_Sal1_chr01: 155,430 - 159,395 (+)	156058	4.92665	0.00252143	0.00331283
PVX_119620	phosphoglycerate mutase, putative	Pv_Sal1_chr08: 1,320,017 - 1,324,385 (-)	1323766	4.92399	0.00663211	0.0060542
PVX_124180	conserved Plasmodium protein, unknown function	Pv_Sal1_chr14: 2,112,700 - 2,114,609 (+)	2113528	4.91901	0.00934433	0.00876944
PVX_001715	early transcribed membrane protein (ETRAMP) (ETRAMP10.3)	Pv_Sal1_chr06: 83,160 - 83,663 (-)	83530	4.91277	0.00211641	0.00173792
PVX_093695	ring-exported protein 3, putative	Pv_Sal1_chr01: 787,816 - 789,154 (+)	788415	4.91215	0.00294388	0.00362613
PVX_090295	VIR protein	Pv_Sal1_chr05: 1,315,188 - 1,317,348 (+)	1316064	4.91045	0.0489901	0.0476786
PVX_094315	RNA-binding protein, putative	Pv_Sal1_chr08: 148,003 - 151,105 (+)	148173	4.90684	0.0557151	0.00778584
PVX_087980	chloroquine resistance transporter, putative (CRT)	Pv_Sal1_chr01: 330,260 - 334,540 (+)	330581	4.90636	0.00237027	0.00244
PVX_080525	aspartate--tRNA ligase, putative	Pv_Sal1_chr10: 741,383 - 744,526 (-)	743012	4.90486	0.0114504	0.0111439
PVX_098085	topoisomerase I, putative	Pv_Sal1_chr10: 905,796 - 908,600 (+)	907343	4.89383	0.00320856	0.00327882
PVX_001865	RNA-binding protein, putative	Pv_Sal1_chr06: 208,485 - 211,707 (-)	211230	4.89177	0.00659599	0.00581847
PVX_082375	PST-A protein	Pv_Sal1_chr12: 973,792 - 976,800 (+)	975228	4.89031	0.00567187	0.00698634
PVX_111365	U3 small nucleolar ribonucleoprotein protein MPP10, putative	Pv_Sal1_chr06: 529,916 - 532,033 (-)	834388	4.88859	0.0209632	0.0184033
PVX_099355	tRNA-dihydrouridine synthase A, putative	Pv_Sal1_chr07: 707,707 - 709,591 (-)	709352	4.88564	0.0047038	0.00604077
PVX_097940	cell differentiation protein rcd1, putative	Pv_Sal1_chr10: 1,033,472 - 1,035,934 (-)	1033592	4.87196	0.017346	0.015161
PVX_123260	protein phosphatase PPM5, putative (PPM5)	Pv_Sal1_chr14: 1,281,024 - 1,284,883 (+)	1283781	4.86973	0.00607859	0.00674462
PVX_090090	CW-type zinc finger domain-containing protein	Pv_Sal1_chr05: 1,108,845 - 1,119,077 (-)	1113716	4.86592	0.00480146	0.00419425
PVX_119490	ATP-dependent Clp protease proteolytic subunit, putative	Pv_Sal1_chr08: 1,439,653 - 1,440,909 (+)	1439698	4.85662	0.00218023	0.00286454
PVX_002525	Pv-fam-b protein	Pv_Sal1_chr04: 76,728 - 78,028 (-)	77106	4.85359	0.0086072	0.00904698
PVX_085550	liver specific protein 1, putative (LISP1)	Pv_Sal1_chr13: 1,264,835 - 1,275,475 (+)	1269517	4.85073	0.00239952	0.00263408
PVX_097555	variable surface protein Vir12/16-related	Pv_Sal1_chr10: 1,378,322 - 1,380,270 (+)	1379494	4.84929	0.0414723	0.0354745
PVX_002495	variable surface protein Vir7-like	Pv_Sal1_chr04: 36,846 - 38,183 (+)	37365	4.8455	0.0356236	0.0347905
PVX_089305	protein kinase, putative	Pv_Sal1_chr05: 447,665 - 450,264 (-)	448933	4.84478	0.000913487	0.001059
PVX_103145	variable surface protein Vir10, putative	Pv_Sal1_chr03: 929,642 - 930,452 (+)	930396	4.84182	0.0635517	0.0456054
PVX_092095	phosphatidylinositol-4-phosphate 5-kinase, putative	Pv_Sal1_chr09: 1,087,951 - 1,090,968 (+)	1090160	4.84143	0.00525735	0.00551436
PVX_096005	variable surface protein Vir15-related	Pv_Sal1_chr03: 884,998 - 886,408 (+)	885162	4.83562	0.0330352	0.0284028
PVX_092860	coatomer subunit gamma, putative	Pv_Sal1_chr09: 1,767,103 - 1,770,135 (-)	1767083	4.83084	0.000549182	0.000644242
PVX_085085	transcription factor with AP2 domain(s), putative (ApiAP2)	Pv_Sal1_chr13: 896,824 - 899,385 (+)	897641	4.83071	0.0127765	0.00786338
PVX_100910	transcription factor with AP2 domain(s), putative (ApiAP2)	Pv_Sal1_chr14: 2,480,729 - 2,488,096 (+)	2486801	4.82911	0.00229823	0.00202097
PVX_003505	variable surface protein Vir24-related	Pv_Sal1_chr04: 841,392 - 844,498 (+)	843460	4.82671	0.0160245	0.0138533
PVX_111305	rRNA-processing protein EBP2, putative (EBP2)	Pv_Sal1_chr06: 566,974 - 568,167 (-)	798480	4.82413	0.00268007	0.00146719
PVX_099315	heat shock protein 70, putative	Pv_Sal1_chr07: 670,249 - 672,876 (+)	673302	4.81643	0.00950783	0.00744011
PVX_083590	variable surface protein Vir12, putative	Pv_Sal1_chr12: 377 - 2,053 (-)	1023	4.81579	0.0354778	0.0319229
PVX_092765	DnaJ protein, putative	Pv_Sal1_chr09: 1,710,972 - 1,712,385 (+)	1712431	4.81251	0.0138664	0.0125472
PVX_080295	histone RNA hairpin-binding protein, putative (SLBP)	Pv_Sal1_chr10: 553,828 - 555,180 (-)	554284	4.81195	0.0133046	0.0122836
PVX_080535	ATP-dependent DNA helicase UvrD, putative (UvrD)	Pv_Sal1_chr10: 750,278 - 753,424 (+)	752868	4.80929	0.00862197	0.00779331
PVX_085120	protein kinase, putative	Pv_Sal1_chr13: 916,372 - 923,954 (-)	917869	4.80508	0.00219496	0.00233256
PVX_000525	protein kinase domain containing protein	Pv_Sal1_chr03: 515,977 - 524,322 (-)	10071	4.80082	0.00755651	0.00771382
PVX_114230	vacuolar transporter chaperone, putative	Pv_Sal1_chr11: 1,153,796 - 1,156,742 (-)	1155794	4.79906	0.0190185	0.00241402
PVX_083310	translation elongation factor, putative	Pv_Sal1_chr12: 225,457 - 230,077 (+)	228047	4.79783	0.00373009	0.00324393
PVX_114555	nicotinate phosphoribosyltransferase, putative (NAPRT)	Pv_Sal1_chr11: 843,224 - 845,656 (+)	843225	4.79642	0.000849433	0.000900033
PVX_119815	serine/threonine protein phosphatase 6, putative (PPP6)	Pv_Sal1_chr08: 1,181,804 - 1,183,770 (+)	1183658	4.79315	0.0415641	0.0424491
PVX_119540	activator of Hsp90 ATPase, putative	Pv_Sal1_chr08: 1,393,616 - 1,394,520 (-)	1394090	4.79176	0.00194643	0.00255737
PVX_099520	ubiquitin-like protein, putative	Pv_Sal1_chr07: 833,856 - 840,001 (+)	835266	4.79169	0.00187883	0.00202693
PVX_093530	pseudouridylate synthase 1, putative	Pv_Sal1_chr01: 602,158 - 604,198 (+)	603137	4.7904	0.0140968	0.0124137
PVX_118380	GTP-binding protein, putative	Pv_Sal1_chr12: 2,669,317 - 2,672,283 (+)	2669458	4.78814	0.0060892	0.00590436
PVX_121855	variable surface protein Vir18, putative	Pv_Sal1_chr14: 2,382 - 3,829 (+)	3788	4.78805	0.135889	0.0530327
PVX_093720	variable surface protein Vir24-like	Pv_Sal1_chr01: 811,358 - 813,151 (+)	811617	4.78784	0.0463594	0.0313339
PVX_121920	reticulocyte binding protein 2a (RBP2a)	Pv_Sal1_chr14: 100,320 - 107,962 (+)	107048	4.78693	0.000377919	0.000384224
PVX_003510	variable surface protein Vir24-related	Pv_Sal1_chr04: 837,657 - 839,412 (+)	838365	4.78499	0.0494151	0.0440083
PVX_004495	VIR protein	Pv_Sal1_chr06: 1,030,556 - 1,032,516 (+)	334473	4.78415	0.0441453	0.0422048
PVX_090305	variable surface protein Vir12-related	Pv_Sal1_chr05: 1,324,557 - 1,326,218 (+)	1324569	4.78311	0.0407546	0.0384083

## Sheet: Table S2
Supplementary Table 2. 173 genes with top 1% cross-population extended haplotype homozygosity value.
Gene	Product Description	Genomic Location	Core snp position	XP-EHH value	𝜋	θω
PVX_122500	hypothetical protein, conserved	Pv_Sal1_chr14: 630,578 - 636,751 (-)	636734	2.64866	0.00467552	0.00390146
PVX_117760	peptidase, putative	Pv_Sal1_chr12: 2,116,897 - 2,119,822 (-)	2119466	2.59072	0.00307587	0.00374194
PVX_086030	hypothetical protein	Pv_Sal1_chr13: 1,762,816 - 1,763,927 (-)	1762355	2.54267	0.0284657	0.0231191
PVX_092120	60S acidic ribosomal protein P0, putative	Pv_Sal1_chr09: 1,104,117 - 1,106,224 (+)	1104130	2.48158	0.82746	0.0249485
PVX_091055	hypothetical protein, conserved	Pv_Sal1_chr09: 215,326 - 218,526 (-)	217536	2.45753	0.00254087	0.0021891
PVX_114875	hypothetical protein, conserved	Pv_Sal1_chr11: 555,462 - 562,274 (+)	560252	2.43441	0.00769917	0.00674191
PVX_098910	exoribonuclease, putative	Pv_Sal1_chr07: 346,006 - 350,067 (+)	349335	2.42215	0.0112096	0.00894888
PVX_100805	hypothetical protein, conserved	Pv_Sal1_chr14: 2,386,578 - 2,392,325 (-)	2391124	2.40297	0.00485966	0.00411441
PVX_087040	gamma-tubulin complex component, putative	Pv_Sal1_chr07: 1,283,305 - 1,287,210 (-)	1284202	2.38642	0.00960915	0.00852142
PVX_083380	hypothetical protein, conserved	Pv_Sal1_chr12: 159,286 - 160,482 (-)	160343	2.37583	0.0226162	0.0238132
PVX_117450	kelch domain-containing protein	Pv_Sal1_chr12: 1,882,118 - 1,884,052 (-)	1883360	2.29528	0.00292299	0.00369272
PVX_000620	protein SDA1, putative (SDA1)	Pv_Sal1_chr03: 428,027 - 431,092 (-)	104984	2.27331	0.00293542	0.00342823
PVX_089055	E3 ubiquitin-protein ligase, putative	Pv_Sal1_chr05: 259,893 - 285,703 (+)	267724	2.25016	0.00555109	0.00501086
PVX_086040	plasmepsin IV, putative (PM4)	Pv_Sal1_chr13: 1,780,093 - 1,781,445 (-)	1779551	2.18931	0.00128016	0.00129382
PVX_087745	hypothetical protein, conserved	Pv_Sal1_chr01: 101,419 - 112,548 (+)	112251	2.16828	0.00932016	0.0021642
PVX_115380	hypothetical protein, conserved	Pv_Sal1_chr11: 112,471 - 114,596 (+)	112737	2.16496	0.00228419	0.00242989
PVX_091700	circumsporozoite-related antigen, putative (EXP1)	Pv_Sal1_chr09: 729,619 - 732,285 (-)	730123	2.15826	0.00328265	0.00407145
PVX_117980	signal recognition particle subunit SRP54, putative (SRP54)	Pv_Sal1_chr12: 2,305,034 - 2,307,845 (+)	2305289	2.1492	0.000352609	0.000463283
PVX_090150	erythrocyte membrane-associated antigen, putative	Pv_Sal1_chr05: 1,176,451 - 1,189,671 (-)	1188872	2.12042	0.0072136	0.00714835
PVX_001050	SET domain protein, putative (SET8)	Pv_Sal1_chr03: 64,629 - 70,453 (+)	465513	2.11975	0.412873	0.0222982
PVX_001070	hypothetical protein	Pv_Sal1_chr03: 35,745 - 39,060 (+)	496312	2.11465	0.0108565	0.0116225
PVX_089475	RAD protein (Pv-fam-e)	Pv_Sal1_chr05: 584,014 - 586,587 (-)	585550	2.1052	0.00594872	0.00721906
PVX_091770	calcium-dependent protein kinase 7, putative (CDPK7)	Pv_Sal1_chr09: 828,887 - 835,015 (+)	833350	2.10362	0.00547112	0.00565749
PVX_092485	hypothetical protein, conserved	Pv_Sal1_chr09: 1,423,217 - 1,424,587 (-)	1424453	2.09332	0.000486265	0.000638884
PVX_095425	hypothetical protein, conserved	Pv_Sal1_chr08: 1,096,310 - 1,102,406 (+)	1097791	2.07186	0.0152827	0.0134386
PVX_115350	hypothetical protein, conserved	Pv_Sal1_chr11: 128,184 - 131,624 (-)	129663	2.07118	0.0105008	0.00992752
PVX_085640	hypothetical protein, conserved	Pv_Sal1_chr13: 1,383,025 - 1,388,994 (+)	1388624	2.06806	0.000647683	0.000806955
PVX_100685	hypothetical protein, conserved	Pv_Sal1_chr14: 2,297,067 - 2,300,670 (-)	2297913	2.06621	0.00217169	0.00228803
PVX_001783	hypothetical protein	Pv_Sal1_chr06: 134,146 - 135,371 (+)	135001	2.05597	0.000171466	0.000225288
PVX_118220	serine/threonine kinase-1, putative	Pv_Sal1_chr12: 2,512,696 - 2,515,353 (+)	2512840	2.05384	0.00551793	0.00461353
PVX_082525	60S ribosomal protein L23, putative	Pv_Sal1_chr12: 854,215 - 855,050 (-)	854922	2.05189	0.00129419	0.00145156
PVX_088140	hypothetical protein, conserved	Pv_Sal1_chr01: 454,953 - 458,315 (-)	455280	2.04794	0.00194271	0.00208365
PVX_080650	inositol-3-phosphate synthase, putative (INO1)	Pv_Sal1_chr10: 821,337 - 825,196 (+)	825074	2.03887	0.0168842	0.0144146
PVX_094945	transcriptional coactivator ADA2, putative (ADA2)	Pv_Sal1_chr08: 674,443 - 682,599 (-)	679751	2.03533	0.012835	0.0127005
PVX_098995	hypothetical protein, conserved	Pv_Sal1_chr07: 429,577 - 432,642 (+)	431113	2.02242	0.00351005	0.00427925
PVX_001900	dihydrolipoamide acetyltransferase, putative	Pv_Sal1_chr06: 236,016 - 239,462 (+)	236795	2.01873	0.000848154	0.000815772
PVX_088905	hypothetical protein, conserved	Pv_Sal1_chr05: 141,333 - 146,405 (-)	145667	2.01604	0.005613	0.00603461
PVX_096080	mago nashi domain containing protein	Pv_Sal1_chr03: 793,172 - 794,403 (+)	794585	2.00727	0.000775945	0.000784885
PVX_000850	AAA family ATPase, putative	Pv_Sal1_chr03: 258,494 - 260,596 (-)	274174	2.00611	0.00244096	0.00208253
PVX_085195	hypothetical protein, conserved	Pv_Sal1_chr13: 991,776 - 998,324 (-)	995730	2.00558	0.00361743	0.00329709
PVX_086050	hypothetical protein	Pv_Sal1_chr13: 1,789,503 - 1,795,697 (+)	1792880	2.00343	0.00230293	0.0028985
PVX_099975	merozoite surface protein 1 paralog (MSP1P)	Pv_Sal1_chr07: 1,149,266 - 1,154,836 (+)	1149664	1.99373	0.00360199	0.00416652
PVX_117225	ATP synthase (C/AC39) subunit, putative	Pv_Sal1_chr12: 1,686,177 - 1,687,325 (+)	1686206	1.9928	0.000290104	0.000381166
PVX_001005	dipeptidyl aminopeptidase 3, putative (DPAP3)	Pv_Sal1_chr03: 120,991 - 123,407 (-)	411071	1.98964	0.00588401	0.00490111
PVX_080660	RNA pseudouridylate synthase, putative	Pv_Sal1_chr10: 829,185 - 863,703 (-)	846403	1.97733	0.00587595	0.00562101
PVX_090240	cysteine-rich protective antigen, putative (CyRPA)	Pv_Sal1_chr05: 1,255,307 - 1,256,633 (-)	1256243	1.97582	0.010741	0.0124922
PVX_091490	hypothetical protein, conserved	Pv_Sal1_chr09: 565,069 - 569,769 (+)	567177	1.9734	0.00177267	0.00214273
PVX_084915	hypothetical protein, conserved	Pv_Sal1_chr13: 767,399 - 771,064 (+)	769440	1.972	0.00512821	0.00525643
PVX_121920	reticulocyte binding protein 2a (RBP2a)	Pv_Sal1_chr14: 100,320 - 107,962 (+)	104816	1.95886	0.000377919	0.000384224
PVX_123990	potassium channel, putative	Pv_Sal1_chr14: 1,949,674 - 1,955,910 (+)	1954430	1.94322	0.0047737	0.00459369
PVX_101515	tryptophan-rich antigen (Pv-fam-a)	Pv_Sal1_chr14: 2,983,295 - 2,984,636 (-)	2984519	1.93807	0.000212042	0.000278601
PVX_099910	hypothetical protein, conserved	Pv_Sal1_chr07: 1,110,354 - 1,112,207 (+)	1110945	1.92762	0.00922351	0.0090184
PVX_124105	hypothetical protein, conserved	Pv_Sal1_chr14: 2,062,530 - 2,065,782 (-)	2064807	1.91973	0.00504658	0.00640743
PVX_091685	tyrosine kinase-like protein, putative (TKL2)	Pv_Sal1_chr09: 716,664 - 721,501 (-)	716300	1.91792	0.00698432	0.00847394
PVX_116590	hypothetical protein, conserved	Pv_Sal1_chr12: 1,119,126 - 1,124,348 (-)	1120277	1.91613	0.0162231	0.014674
PVX_122635	ADP-ribosylation factor, putative	Pv_Sal1_chr14: 738,258 - 739,404 (+)	739379	1.91422	0.000336697	0.000442384
PVX_101205	hypothetical protein	Pv_Sal1_chr14: 2,715,541 - 2,720,731 (-)	2718415	1.91292	0.00416221	0.00542678
PVX_001785	hypothetical protein, conserved	Pv_Sal1_chr06: 135,596 - 136,816 (-)	135546	1.91044	0.0292677	0.0273825
PVX_101140	hypothetical protein, conserved	Pv_Sal1_chr14: 2,667,877 - 2,671,407 (+)	2669418	1.90918	0.0129036	0.0169058
PVX_101105	hypothetical protein, conserved	Pv_Sal1_chr14: 2,636,184 - 2,641,429 (+)	2640705	1.90645	0.00154582	0.0012473
PVX_092445	hypothetical protein, conserved	Pv_Sal1_chr09: 1,385,648 - 1,389,437 (+)	1388891	1.8982	0.00627968	0.00543112
PVX_122845	hypothetical protein, conserved	Pv_Sal1_chr14: 918,073 - 923,000 (+)	921335	1.88805	0.00491071	0.00506565
PVX_096165	metallo-hydrolase/oxidoreductase, putative	Pv_Sal1_chr03: 709,000 - 711,546 (+)	711122	1.88747	0.00213225	0.00274831
PVX_099270	hypothetical protein, conserved	Pv_Sal1_chr07: 637,836 - 643,649 (-)	639648	1.88584	0.00496503	0.00474566
PVX_118100	multidrug resistance protein 2, putative (MDR2)	Pv_Sal1_chr12: 2,412,009 - 2,416,826 (+)	2413412	1.88577	0.00933998	0.010908
PVX_082935	nucleolar complex protein 2, putative	Pv_Sal1_chr12: 577,492 - 580,978 (-)	579347	1.88437	0.00317369	0.00351671
PVX_086905	Plasmodium exported protein, unknown function	Pv_Sal1_chr07: 1,391,818 - 1,393,846 (-)	1393630	1.88286	0.00837703	0.00835604
PVX_081485	hypothetical protein	Pv_Sal1_chr02: 374,175 - 381,632 (-)	376178	1.8769	0.00863502	0.00634209
PVX_124090	hypothetical protein, conserved	Pv_Sal1_chr14: 2,053,605 - 2,056,547 (+)	2055406	1.86804	0.00960471	0.00997046
PVX_094930	hypothetical protein, conserved	Pv_Sal1_chr08: 657,895 - 665,548 (+)	662459	1.86362	0.00221888	0.00249213
PVX_101500	hypothetical protein	Pv_Sal1_chr14: 2,957,235 - 2,967,034 (-)	2958966	1.85332	0.00301047	0.00342405
PVX_097810	hypothetical protein, conserved	Pv_Sal1_chr10: 1,127,806 - 1,135,142 (+)	1127811	1.85269	0.0177233	0.0137274
PVX_099345	ATP-dependent DNA helicase Q1, putative (RECQ1)	Pv_Sal1_chr07: 700,527 - 702,743 (+)	701498	1.8526	0.0102009	0.0103228
PVX_100825	hypothetical protein, conserved	Pv_Sal1_chr14: 2,404,307 - 2,409,802 (-)	2407643	1.84997	0.000570111	0.000637491
PVX_084245	hypothetical protein, conserved	Pv_Sal1_chr13: 119,208 - 121,757 (-)	119595	1.84983	0.00279383	0.00253154
PVX_081745	RNA-binding protein, putative	Pv_Sal1_chr02: 621,221 - 624,201 (-)	624065	1.84828	0.000654762	0.000782064
PVX_099405	TLD domain-containing protein	Pv_Sal1_chr07: 742,582 - 745,796 (-)	743226	1.84689	0.00243613	0.00210781
PVX_123440	hypothetical protein, conserved	Pv_Sal1_chr14: 1,440,247 - 1,443,241 (+)	1442589	1.84259	0.00625931	0.00522154
PVX_116535	hypothetical protein, conserved	Pv_Sal1_chr12: 1,054,743 - 1,058,850 (+)	1058781	1.84237	0.0116196	0.0122602
PVX_113595	T-complex protein 1 subunit zeta, putative (CCT6)	Pv_Sal1_chr11: 1,676,200 - 1,678,596 (-)	1678258	1.84051	0.111805	0.000912239
PVX_118475	stromal-processing peptidase, putative (SPP)	Pv_Sal1_chr12: 2,742,588 - 2,750,538 (-)	2745972	1.83995	0.00311405	0.00405675
PVX_081525	hypothetical protein, conserved	Pv_Sal1_chr02: 408,852 - 412,301 (-)	411541	1.83917	0.00448867	0.00450303
PVX_113800	rhoptry protein ROP14, putative (ROP14)	Pv_Sal1_chr11: 1,496,941 - 1,500,771 (+)	1499583	1.82647	0.00141397	0.00182698
PVX_118062	chloroquine resistance marker protein, putative	Pv_Sal1_chr12: 2,375,075 - 2,384,908 (+)	2383367	1.82124	0.0118545	0.0113171
PVX_118610	hypothetical protein, conserved	Pv_Sal1_chr12: 2,893,651 - 2,896,814 (+)	2894238	1.81502	0.00143925	0.00189099
PVX_081530	hypothetical protein, conserved	Pv_Sal1_chr02: 412,129 - 413,653 (+)	413473	1.80262	0.00284153	0.0037334
PVX_090210	asparagine-rich protein (ARP)	Pv_Sal1_chr05: 1,230,371 - 1,231,228 (+)	1230982	1.8025	0.0212121	0.0214384
PVX_092550	hypothetical protein, conserved	Pv_Sal1_chr09: 1,480,104 - 1,486,475 (-)	1484058	1.79966	0.00283553	0.00233319
PVX_085105	transcription initiation TFIID-like, putative	Pv_Sal1_chr13: 908,648 - 910,101 (-)	909836	1.79477	0.00311966	0.00271383
PVX_114820	protein kinase domain containing protein	Pv_Sal1_chr11: 598,226 - 610,252 (-)	602528	1.79439	0.0024057	0.00214845
PVX_114520	hypothetical protein, conserved	Pv_Sal1_chr11: 862,653 - 865,036 (-)	862614	1.78991	0.00065773	0.000864168
PVX_093710	variable surface protein Vir24-related	Pv_Sal1_chr01: 800,981 - 802,730 (+)	802712	1.78699	0.030426	0.0296144
PVX_123455	hypothetical protein, conserved	Pv_Sal1_chr14: 1,447,899 - 1,449,719 (-)	1448439	1.78029	0.000658979	0.00072151
PVX_119375	elongation factor (EF-TS), putative	Pv_Sal1_chr08: 1,524,638 - 1,526,035 (+)	1525970	1.77846	0.00127402	0.00167392
PVX_091630	hypothetical protein, conserved	Pv_Sal1_chr09: 659,985 - 664,832 (+)	661137	1.77831	0.0776677	0.0190562
PVX_116655	hypothetical protein, conserved	Pv_Sal1_chr12: 1,173,110 - 1,186,754 (+)	1176970	1.77814	0.00184237	0.00200718
PVX_124070	WD domain, G-beta repeat domain containing protein	Pv_Sal1_chr14: 2,020,097 - 2,029,018 (-)	2028293	1.77638	0.0091534	0.007314
PVX_084980	hypothetical protein, conserved	Pv_Sal1_chr13: 823,570 - 826,257 (+)	823816	1.77484	0.00668712	0.00671712
PVX_100910	transcription factor with AP2 domain(s), putative (ApiAP2)	Pv_Sal1_chr14: 2,480,729 - 2,488,096 (+)	2483131	1.77467	0.00229823	0.00202097
PVX_114565	phospholipase, putative (PL)	Pv_Sal1_chr11: 832,335 - 834,743 (-)	834014	1.77378	0.00304183	0.00370052
PVX_087795	methyltransferase, putative	Pv_Sal1_chr01: 167,327 - 171,078 (-)	168785	1.77353	0.00648276	0.00720591
PVX_122920	hypothetical protein, conserved	Pv_Sal1_chr14: 988,038 - 998,708 (-)	989013	1.76929	0.00220535	0.00221625
PVX_098850	hypothetical protein, conserved	Pv_Sal1_chr07: 299,242 - 305,134 (+)	303058	1.7684	0.00269078	0.00261402
PVX_000625	RNA-binding protein, putative	Pv_Sal1_chr03: 423,531 - 427,322 (+)	106120	1.7664	0.00541491	0.00554375
PVX_082505	CPW-WPC family protein, putative	Pv_Sal1_chr12: 865,694 - 867,388 (-)	865811	1.7664	0.00188791	0.00180867
PVX_086160	COBW domain-containing protein 1, putative (CBWD1)	Pv_Sal1_chr13: 1,884,452 - 1,886,005 (-)	1885774	1.76547	0.000815103	0.000845476
PVX_000935	vacuolar ATP synthase subunit b, putative	Pv_Sal1_chr03: 192,925 - 194,653 (-)	340133	1.75907	0.00317215	0.00416779
PVX_122720	hypothetical protein, conserved	Pv_Sal1_chr14: 811,474 - 812,043 (-)	811927	1.75253	0.000935667	0.000768351
PVX_081365	hypothetical protein, conserved	Pv_Sal1_chr02: 275,922 - 282,221 (-)	277134	1.74613	0.0197566	0.0203684
PVX_116870	histone deacetylase, putative (HDA1)	Pv_Sal1_chr12: 1,348,266 - 1,353,131 (-)	1352811	1.7386	0.0369085	0.003706
PVX_100935	ATP-dependent zinc metalloprotease FTSH 1, putative (FTSH1)	Pv_Sal1_chr14: 2,498,963 - 2,502,322 (+)	2501971	1.73792	0.0042088	0.00436194
PVX_085070	rRNA (adenosine-2'-O-)-methyltransferase, putative	Pv_Sal1_chr13: 882,120 - 889,070 (-)	883315	1.73695	0.00431593	0.00447344
PVX_117145	transcription factor with AP2 domain(s), putative (ApiAP2)	Pv_Sal1_chr12: 1,588,169 - 1,591,840 (+)	1591514	1.73644	0.00477487	0.0046515
PVX_091040	polyadenylate-binding protein-interacting protein 1, putative (PAIP1)	Pv_Sal1_chr09: 192,533 - 204,136 (-)	203275	1.73531	0.00387133	0.00400792
PVX_086120	hypothetical protein, conserved	Pv_Sal1_chr13: 1,842,997 - 1,851,420 (-)	1844242	1.73527	0.05349	0.00363924
PVX_097950	hypothetical protein, conserved	Pv_Sal1_chr10: 1,023,621 - 1,027,253 (-)	1024673	1.73173	0.0182769	0.0168769
PVX_117920	hypothetical protein, conserved	Pv_Sal1_chr12: 2,258,196 - 2,263,265 (+)	2258320	1.73008	0.00336621	0.00267784
PVX_115315	U1 small nuclear ribonucleoprotein 70 kDa, putative	Pv_Sal1_chr11: 151,867 - 153,901 (-)	152153	1.72954	0.00494677	0.00387381
PVX_116565	hypothetical protein, conserved	Pv_Sal1_chr12: 1,095,482 - 1,096,713 (+)	1095880	1.72913	0.000542949	0.000509546
PVX_085025	hypothetical protein, conserved	Pv_Sal1_chr13: 847,433 - 854,125 (+)	850957	1.72603	0.00704218	0.00719785
PVX_084435	50S ribosomal protein L29, putative	Pv_Sal1_chr13: 291,138 - 291,962 (+)	291219	1.72495	0.00253685	0.00333311
PVX_082610	hypothetical protein, conserved	Pv_Sal1_chr12: 804,238 - 807,765 (+)	804855	1.72292	0.00525321	0.0043448
PVX_087815	inositol-phosphate phosphatase, putative	Pv_Sal1_chr01: 190,165 - 198,635 (-)	190252	1.72284	0.00266595	0.00224496
PVX_084885	hypothetical protein, conserved	Pv_Sal1_chr13: 752,411 - 756,282 (-)	753262	1.72114	0.000461909	0.000498811
PVX_000860	hypothetical protein, conserved	Pv_Sal1_chr03: 245,587 - 250,971 (-)	282733	1.71975	0.00327911	0.00373603
PVX_116760	hypothetical protein, conserved	Pv_Sal1_chr12: 1,250,156 - 1,262,201 (-)	1256027	1.71718	0.00300821	0.00277122
PVX_083155	thioredoxin 2, putative (TRX2)	Pv_Sal1_chr12: 360,595 - 362,069 (+)	360860	1.71675	0.00847851	0.00858364
PVX_118000	exosome complex exonuclease RRP6, putative (RRP6)	Pv_Sal1_chr12: 2,318,885 - 2,322,569 (+)	2319267	1.71649	0.00611488	0.0068932
PVX_124020	histone acetyltransferase, putative	Pv_Sal1_chr14: 1,983,245 - 1,986,553 (-)	1986161	1.71409	0.00296158	0.00367345
PVX_096295	hypothetical protein, conserved	Pv_Sal1_chr03: 618,657 - 626,253 (+)	621664	1.71369	0.000865773	0.000959865
PVX_113910	cdc2-like protein kinase, putative	Pv_Sal1_chr11: 1,397,033 - 1,400,001 (-)	1399874	1.71293	0.0109577	0.0113582
PVX_099315	heat shock protein 70, putative	Pv_Sal1_chr07: 670,249 - 672,876 (+)	673314	1.71287	0.00950783	0.00744011
PVX_002550	hypothetical protein, conserved	Pv_Sal1_chr04: 88,575 - 97,392 (-)	94671	1.71216	0.00631363	0.00628891
PVX_084810	dynein-related AAA-type ATPase, putative	Pv_Sal1_chr13: 651,512 - 673,492 (+)	653613	1.71064	0.00258405	0.00263001
PVX_122550	lipoate-protein ligase 1, putative (LipL1)	Pv_Sal1_chr14: 677,562 - 679,239 (+)	678142	1.7094	0.00128272	0.00136648
PVX_082710	hypothetical protein	Pv_Sal1_chr12: 751,041 - 752,204 (+)	751891	1.70854	0.0105371	0.0102351
PVX_001880	S-adenosyl-L-methionine-dependent methyltransferase, putative	Pv_Sal1_chr06: 221,371 - 223,211 (-)	221507	1.70819	0.0042997	0.00461448
PVX_081585	hypothetical protein, conserved	Pv_Sal1_chr02: 465,574 - 470,049 (+)	465929	1.70492	0.00311843	0.0035445
PVX_096970	variable surface protein Vir8-related	Pv_Sal1_chr02: 70,057 - 71,906 (-)	70494	1.7023	0.0597518	0.0488919
PVX_118290	hypothetical protein, conserved	Pv_Sal1_chr12: 2,554,833 - 2,577,453 (+)	2563865	-2.93928	0.0507086	0.00107112
PVX_097540	variable surface protein Vir24-related	Pv_Sal1_chr10: 1,401,275 - 1,403,545 (+)	1402011	-2.96904	0.0310999	0.0306217
PVX_091485	ubiquitin C-terminal hydrolase, family 1, putative	Pv_Sal1_chr09: 562,073 - 564,146 (+)	562532	-2.99705	0.0140148	0.0145704
PVX_090305	variable surface protein Vir12-related	Pv_Sal1_chr05: 1,324,557 - 1,326,218 (+)	1324805	-3.03752	0.0407546	0.0384083
PVX_123230	hydroxymethylpterin pyrophosphokinase-dihydropteroate synthetase, putative	Pv_Sal1_chr14: 1,256,701 - 1,259,581 (-)	1257147	-3.12602	0.00233735	0.00267373
PVX_113815	hypothetical protein, conserved	Pv_Sal1_chr11: 1,484,573 - 1,488,082 (-)	1487020	-3.15406	0.0531475	0.0571321
PVX_088800	variable surface protein Vir4-related	Pv_Sal1_chr05: 34,492 - 35,855 (+)	35209	-3.21718	0.0422121	0.0468943
PVX_113830	myosin-like protein, putative	Pv_Sal1_chr11: 1,456,779 - 1,462,646 (+)	1458212	-3.22146	0.0108821	0.010529
PVX_002805	calcium-dependent protein kinase 4, putative	Pv_Sal1_chr04: 285,977 - 290,824 (-)	286809	-3.31667	0.00616062	0.00560092
PVX_096000	variable surface protein Vir4, putative	Pv_Sal1_chr03: 908,723 - 910,042 (-)	910038	-3.33628	0.0668177	0.06009
PVX_083585	variable surface protein Vir18-related	Pv_Sal1_chr12: 4,615 - 6,354 (+)	5323	-3.43096	0.0469984	0.0456138
PVX_097690	merozoite surface protein 3 (MSP3.5)	Pv_Sal1_chr10: 1,243,549 - 1,246,929 (-)	1245984	-3.47973	0.0520556	0.0516843
PVX_096005	variable surface protein Vir15-related	Pv_Sal1_chr03: 884,998 - 886,408 (+)	885329	-3.49226	0.0330352	0.0284028
PVX_114115	hypothetical protein, conserved	Pv_Sal1_chr11: 1,228,564 - 1,235,764 (+)	1232997	-3.53588	0.00245263	0.00242358
PVX_106220	variable surface protein Vir12, putative	Pv_Sal1_chr04: 11,006 - 12,851 (+)	11349	-3.55222	0.0260489	0.0254414
PVX_114615	DNA polymerase epsilon, catalytic subunit a, putative	Pv_Sal1_chr11: 768,190 - 777,293 (+)	774204	-3.56194	0.00102381	0.00101341
PVX_097675	merozoite surface protein 3 (MSP3.2)	Pv_Sal1_chr10: 1,257,728 - 1,260,436 (-)	1260106	-3.71151	0.0529593	0.0525418
PVX_001610	variable surface protein Vir25-related	Pv_Sal1_chr06: 760 - 2,023 (+)	1331	-3.71831	0.0881678	0.0800982
PVX_114305	tyrosine kinase-like protein, putative (TKL4)	Pv_Sal1_chr11: 1,080,139 - 1,086,780 (+)	1082572	-3.75693	0.00878249	0.00850592
PVX_097700	merozoite surface protein 3 (MSP3.7)	Pv_Sal1_chr10: 1,234,875 - 1,238,297 (-)	1236781	-3.8145	0.0603564	0.0564238
PVX_091885	DNA-dependent RNA polymerase, putative	Pv_Sal1_chr09: 923,276 - 927,283 (+)	927337	-3.8155	0.00356253	0.0038733
PVX_101540	Pv-fam-d protein	Pv_Sal1_chr14: 3,002,365 - 3,003,903 (-)	3003059	-3.84098	0.0222405	0.0219583
PVX_097680	merozoite surface protein 3 (MSP3.3)	Pv_Sal1_chr10: 1,253,347 - 1,256,397 (-)	1256033	-3.88544	0.0451218	0.0423458
PVX_002480	variable surface protein Vir12/24-related	Pv_Sal1_chr04: 19,389 - 21,762 (+)	20541	-3.9801	0.067584	0.0622079
PVX_110295	variable surface protein Vir22-like	Pv_Sal1_chr03: 1,001,814 - 1,003,740 (-)	1002919	-4.04467	0.042655	0.0441367
PVX_097705	merozoite surface protein 3 (MSP3.8)	Pv_Sal1_chr10: 1,231,013 - 1,233,736 (-)	1233081	-4.17466	0.0616495	0.0578797
PVX_097670	merozoite surface protein 3 (MSP3.1)	Pv_Sal1_chr10: 1,261,821 - 1,264,358 (-)	1264198	-4.31048	0.0575781	0.0603959
PVX_090290	variable surface protein Vir12, putative	Pv_Sal1_chr05: 1,305,553 - 1,308,733 (-)	1306666	-4.32333	0.0755863	0.0702144
PVX_086895	VIR protein	Pv_Sal1_chr07: 1,411,027 - 1,413,241 (+)	1412309	-4.43945	0.0744864	0.0727641
PVX_101625	variable surface protein Vir18-like	Pv_Sal1_chr14: 3,115,151 - 3,116,826 (-)	3116314	-4.51025	0.0474969	0.0438687
PVX_097685	merozoite surface protein 3 (MSP3.4)	Pv_Sal1_chr10: 1,248,049 - 1,251,384 (-)	1250662	-4.59619	0.0583533	0.0554009
PVX_097710	merozoite surface protein 3 (MSP3.9)	Pv_Sal1_chr10: 1,225,905 - 1,229,636 (-)	1227931	-4.64323	0.0640586	0.0613749
PVX_000025	hypothetical protein	Pv_Sal1_chr03: 985,191 - 985,723 (+)	985215	-4.7711	0.112856	0.0891295
PVX_086350	variable surface protein Vir21, putative	Pv_Sal1_chr13: 2,028,882 - 2,030,449 (-)	2029981	-4.849	0.0730465	0.0649016

## Sheet: Table S3
Supplementary Table 3. 11 drug resistance genes with high |iHS|, XP-EHH value and sweep feature.
Gene	Product Description	Chromosome	position	XP-EHH value	|iHS| value	π (in gene)	π (in surrounding area)
PVX_087975	cloroquine resistance associated protein Cg3	1	327,624 to 328,580	-	5.82321	0.0100612	0.00106667
PVX_087980	chloroquine resistance transporter, (CRT)	1	330,260 to 334,540	1.13236	4.90636	0.00237	0.00191
PVX_087985	cloroquine resistance associated protein cg1	1	337,343 to 340,573	1.46514	'-	0.00226968	0.00435333
PVX_087995	cloroquine resistance associated protein Cg2	1	342,633 to 349,964	1.22654	'-	0.00201855	0.00163333
PVX_088000	cloroquine resistance asscociatd protein Cg7	1	350,982 to 355,492	1.31121	5.30889	0.01319	0.00176667
PVX_097025	multidrug resistance-associated protein 1 (MRP1)	2	153,642 to 158,822	1.34066	'-	0.000720581	0.00636667
PVX_089950	bifunctional dihydrofolate reductase-thymidylate synthase(DHFR-TS)	5	964,590 to 966,464	'-	5.0112	0.00315603	0.0052
PVX_095140	cyclic amine resistance locus protein (CARL)	8	823,274 to 827,462	1.5042	'-	0.00343	0.00147667
PVX_118062	chloroquine resistance marker protein	12	2,375,075 to 2,384,908	1.82124	7.28331	0.0118545	0.000633333
PVX_118100	multidrug resistance protein 2(MDR2)	12	2,412,009 to 2,416,826	1.88577	5.37042	0.00933998	0.00117667
PVX_124085	multidrug resistance-associated protein 2(MRP2)	14	2,042,042 to 2,048,077	1.54497	-	0.00156	0.00246667
